# Supplementary material for: Harnessing Novel Diversity From Landraces to Improve an Elite Barley Variety
Source: Front Plant Sci. 2019 Apr 11;10:434. doi: 10.3389/fpls.2019.00434 (PMC6470277; doi:10.3389/fpls.2019.00434)
Supplement: Supplementary file 2 [file Table_1.XLSX]

## Sheet: Legend
Supplementary Material
Harnessing novel diversity from landraces to improve an elite barley variety
Arantxa Monteagudo, Ana M. Casas, Carlos P. Cantalapiedra, Bruno Contreras-Moreira, M Pilar Gracia, Ernesto Igartua*
* Correspondence: Corresponding Author: igartua@eead.csic.es
Supplementary File 1
Supplementary Data 1. List of 50k markers, gene identification, genetic and physical position, polymorphism at the populations
References
#	Bayer, M. M., Rapazote-Flores, P., Ganal, M., Hedley, P. E., Macaulay, M., Plieske, J., et al. (2017). Development and evaluation of a barley 50k iSelect SNP array. Frontiers in Plant Science, 8, 1792. doi: 10.3389/fpls.2017.01792

## Sheet: Shared_markers
				SBCC042 x Cierzo		SBCC073 x Cierzo
Marker Name	Chr#	Pos (bp)#	HORVU	Chr	Pos (cM)	Chr	Pos (cM)
BOPA1_1862-765	0	-	-	2.1	47.785	2	58.5662
BOPA2_12_30420	0	-	-			2	58.9597
BOPA2_12_30987	0	-	-	4	127.474	4	99.8928
SCRI_RS_122965	0	-	-			5	64.666
BOPA1_ABC06144-pHv86-01	0	-	-	5	55.2145	5	91.6601
SCRI_RS_1474	0	-	-	5	55.2145	5	91.6601
BOPA1_603-72	0	-	-	5	135.608	5	184.741
SCRI_RS_204596	0	-	-	6.2	28.3882	6	66.5385
SCRI_RS_200890	0	-	-	7	80.81	7	51.8499
SCRI_RS_200937	0	-	-			7	151.926
SCRI_RS_189592	0	-	-	7	134.276	7	152.848
BOPA1_93-413	0	-	-	7	143.125	7	158.621
BOPA2_12_30059	0	-	-	1	39.5784
BOPA2_12_30506	0	-	-	7	102.157
BOPA2_12_30736	0	-	-
BOPA2_12_31222	0	-	-
BOPA1_1449-1103	0	-	-
BOPA1_1745-823	0	-	-
BOPA1_1789-782	0	-	-
BOPA1_2417-924	0	-	-
BOPA1_2955-452	0	-	-
BOPA1_3773-756	0	-	-
BOPA1_4643-867	0	-	-	3	151.29
BOPA1_6250-1056	0	-	-
BOPA1_713-972	0	-	-	1	59.9236
BOPA1_ABC06381-1-5-73	0	-	-
SCRI_RS_120672	0	-	-
SCRI_RS_122216	0	-	-
SCRI_RS_12396	0	-	-
SCRI_RS_129779	0	-	-
SCRI_RS_130825	0	-	-	7	136.579
SCRI_RS_13353	0	-	-
SCRI_RS_138029	0	-	-
SCRI_RS_139220	0	-	-	1	9.18653
SCRI_RS_144042	0	-	-	5	17.5143
SCRI_RS_14853	0	-	-
SCRI_RS_150590	0	-	-
SCRI_RS_152172	0	-	-
SCRI_RS_157065	0	-	-	5	20.4202
SCRI_RS_160179	0	-	-
SCRI_RS_162760	0	-	-	6.2	21.8228
SCRI_RS_167386	0	-	-
SCRI_RS_168581	0	-	-
SCRI_RS_171185	0	-	-
SCRI_RS_172351	0	-	-
SCRI_RS_174159	0	-	-
SCRI_RS_174582	0	-	-
SCRI_RS_181570	0	-	-
SCRI_RS_181847	0	-	-
SCRI_RS_187102	0	-	-
SCRI_RS_189396	0	-	-
SCRI_RS_189606	0	-	-
SCRI_RS_231790	0	-	-
SCRI_RS_233912	0	-	-
SCRI_RS_239569	0	-	-	5	169.574
SCRI_RS_4520	0	-	-	7	131.721
SCRI_RS_7115	0	-	-
SCRI_RS_92998	0	-	-	7	1.19816
SCRI_RS_17486	0	-	HORVU0Hr1G001340
SCRI_RS_196025	0	-	HORVU0Hr1G001510
SCRI_RS_212484	0	-	HORVU0Hr1G002720
SCRI_RS_126877	0	-	HORVU0Hr1G002720	2.1	60.0318	2	65.7329
BOPA1_3122-909	0	-	HORVU0Hr1G002860
SCRI_RS_6099	0	-	HORVU0Hr1G002950	2.1	71.4307	2	72.3219
BOPA2_12_20917	0	-	HORVU0Hr1G003020
SCRI_RS_164343	0	-	HORVU0Hr1G003260
BOPA2_12_20424	0	-	HORVU0Hr1G003890
BOPA2_12_30206	0	-	-
SCRI_RS_174800	0	-	HORVU0Hr1G005300
SCRI_RS_143727	0	-	HORVU0Hr1G005500	2.2	37.7142	2	121.278
BOPA2_12_30352	0	-	HORVU0Hr1G005670	2.2	68.3894	2	145.561
SCRI_RS_173721	0	-	HORVU0Hr1G006250
SCRI_RS_127140	0	-	HORVU0Hr1G022440
SCRI_RS_169325	0	-	HORVU0Hr1G007220
BOPA2_12_10629	0	-	HORVU0Hr1G007360
BOPA2_12_11427	0	-	HORVU0Hr1G008640
BOPA1_3644-1483	0	-	HORVU0Hr1G008740	4	97.1554
BOPA1_7069-1149	0	-	HORVU0Hr1G008790	4	97.1554
SCRI_RS_136645	0	-	HORVU0Hr1G008860
SCRI_RS_132067	0	-	HORVU0Hr1G008940	4	100.133	4	65.1801
SCRI_RS_168074	0	-	HORVU0Hr1G009170
SCRI_RS_184564	0	-	HORVU0Hr1G009870	5	8.95445
SCRI_RS_4717	0	-	HORVU0Hr1G010000
SCRI_RS_3114	0	-	HORVU0Hr1G010020
SCRI_RS_236984	0	-	HORVU0Hr1G010590	5	20.4202
SCRI_RS_219788	0	-	HORVU0Hr1G010870
SCRI_RS_209980	0	-	HORVU0Hr1G011310
BOPA1_ABC10045-1-1-164	0	-	HORVU0Hr1G012190			5	64.2896
SCRI_RS_215710	0	-	HORVU0Hr1G012860
SCRI_RS_160332	0	-	HORVU0Hr1G013230	5	55.2145
SCRI_RS_130982	0	-	HORVU0Hr1G014110
SCRI_RS_189878	0	-	HORVU0Hr1G015030
SCRI_RS_200882	0	-	HORVU0Hr1G015230	6.2	16.0673	6	48.8989
SCRI_RS_9980	0	-	HORVU0Hr1G015370	6.2	19.1203	6	52.6202
SCRI_RS_232893	0	-	HORVU0Hr1G015450	6.2	19.1203	6	52.6202
SCRI_RS_188375	0	-	HORVU0Hr1G015700
SCRI_RS_235731	0	-	HORVU0Hr1G015950
SCRI_RS_146867	0	-	HORVU0Hr1G016180			6	57.5355
SCRI_RS_138529	0	-	HORVU0Hr1G016250	6.2	21.8228
BOPA2_12_30346	0	-	HORVU0Hr1G016430	6.2	25.0101	6	62.4768
BOPA2_12_11321	0	-	HORVU0Hr1G016540
BOPA2_12_10504	0	-	HORVU0Hr1G016920
SCRI_RS_16773	0	-	HORVU0Hr1G017050	6.2	30.7177	6	74.1677
SCRI_RS_136848	0	-	HORVU0Hr1G017110	6.2	30.7177	6	74.1677
SCRI_RS_129756	0	-	HORVU0Hr1G017170
SCRI_RS_152224	0	-	HORVU0Hr1G017170
BOPA2_12_30151	0	-	HORVU0Hr1G017230
BOPA2_12_10704	0	-	HORVU0Hr1G017330	6.2	64.5859	6	105.316
SCRI_RS_159084	0	-	HORVU0Hr1G017370	6.2	64.5859
BOPA1_428-1519	0	-	HORVU0Hr1G017370
SCRI_RS_151263	0	-	HORVU0Hr1G017440
SCRI_RS_213956	0	-	HORVU0Hr1G017450	6.2	72.1114	6	110.807
SCRI_RS_201159	0	-	HORVU0Hr1G017560
SCRI_RS_226875	0	-	HORVU0Hr1G017560
SCRI_RS_138188	0	-	HORVU0Hr1G017620	6.2	85.6089	6	118.193
SCRI_RS_179580	0	-	HORVU0Hr1G017640
SCRI_RS_126069	0	-	HORVU0Hr1G017640
SCRI_RS_152414	0	-	HORVU0Hr1G017680
BOPA2_12_20907	0	-	HORVU0Hr1G017740
BOPA1_5251-184	0	-	HORVU0Hr1G018140
BOPA1_1911-55	0	-	HORVU0Hr1G018300	6.2	24.3654	6	62.4768
BOPA2_12_11104	0	-	HORVU0Hr1G018370
BOPA1_2176-891	0	-	HORVU0Hr1G018510			6	48.1332
SCRI_RS_154574	0	-	HORVU0Hr1G018690
SCRI_RS_223021	0	-	HORVU0Hr1G019300
SCRI_RS_168494	0	-	HORVU0Hr1G019610
BOPA2_12_11202	0	-	HORVU0Hr1G020590
SCRI_RS_194841	0	-	HORVU0Hr1G022020	7	103.912
SCRI_RS_144462	0	-	HORVU0Hr1G022240
SCRI_RS_204424	0	-	HORVU0Hr1G022270	7	120.747
SCRI_RS_214028	0	-	HORVU0Hr1G022280
SCRI_RS_126397	0	-	HORVU0Hr1G022300
SCRI_RS_161703	0	-	HORVU0Hr1G022310
SCRI_RS_151523	0	-	HORVU0Hr1G022330
SCRI_RS_994	0	-	HORVU0Hr1G022340
SCRI_RS_180889	0	-	HORVU0Hr1G022470	7	133.251
SCRI_RS_162972	0	-	HORVU0Hr1G022470	7	133.251
SCRI_RS_197886	0	-	HORVU0Hr1G022470	7	136.579	7	156.065
BOPA1_2457-2346	0	-	HORVU0Hr1G022810
SCRI_RS_125529	0	-	HORVU0Hr1G027670	6.2	26.2749
SCRI_RS_156016	0	-	HORVU0Hr1G027900	5	17.5143
SCRI_RS_9180	0	-	HORVU0Hr1G031860
SCRI_RS_222876	0	-	HORVU0Hr1G038320
SCRI_RS_165509	0	-	HORVU0Hr1G038330	2.2	2.2594
SCRI_RS_237921	0	-	HORVU0Hr1G038330
SCRI_RS_239653	0	-	HORVU0Hr1G038610			5	223.912
BOPA2_12_11413	0	-	HORVU0Hr1G038610
SCRI_RS_196673	0	-	HORVU0Hr1G038830	5	103.367
SCRI_RS_162933	0	-	HORVU0Hr1G038830
SCRI_RS_92500	0	-	HORVU0Hr1G038890
BOPA2_12_30678	0	-	HORVU0Hr1G039050
BOPA2_12_31280	0	-	HORVU0Hr1G039110	5	27.3887	5	66.5319
BOPA2_12_30748	0	-	HORVU0Hr1G039270	2.1	94.6435
SCRI_RS_196678	0	-	HORVU0Hr1G039330	7	100.811	7	68.1956
SCRI_RS_189107	0	-	HORVU0Hr1G039970
JHI-Hv50k-2016-7	1H	42931	HORVU1Hr1G000010
JHI-Hv50k-2016-11	1H	43264	HORVU1Hr1G000010
JHI-Hv50k-2016-24	1H	44868	HORVU1Hr1G000010			1	0
JHI-Hv50k-2016-64	1H	48518	HORVU1Hr1G000020			1	0
JHI-Hv50k-2016-66	1H	48668	HORVU1Hr1G000020			1	0
JHI-Hv50k-2016-72	1H	49442	HORVU1Hr1G000020			1	0
JHI-Hv50k-2016-73	1H	49510	HORVU1Hr1G000020
JHI-Hv50k-2016-88	1H	50820	-			1	0
JHI-Hv50k-2016-97	1H	51323	HORVU1Hr1G000030			1	0
JHI-Hv50k-2016-115	1H	71274	-
BOPA2_12_10420	1H	71544	HORVU1Hr1G000040			1	0
BOPA1_3107-422	1H	71683	HORVU1Hr1G000040
JHI-Hv50k-2016-121	1H	71683	HORVU1Hr1G000040
JHI-Hv50k-2016-127	1H	72059	HORVU1Hr1G000040			1	0
SCRI_RS_204276	1H	248411	HORVU1Hr1G000060
JHI-Hv50k-2016-137	1H	248732	HORVU1Hr1G000060			1	0
JHI-Hv50k-2016-141	1H	249691	HORVU1Hr1G000060
JHI-Hv50k-2016-157	1H	254079	HORVU1Hr1G000060
JHI-Hv50k-2016-170	1H	261969	HORVU1Hr1G000080
BOPA1_2511-533	1H	263584	HORVU1Hr1G000080
JHI-Hv50k-2016-180	1H	263584	HORVU1Hr1G000080
JHI-Hv50k-2016-200	1H	269193	HORVU1Hr1G000090
JHI-Hv50k-2016-211	1H	269837	HORVU1Hr1G000090
BOPA2_12_30653	1H	272697	HORVU1Hr1G000110			1	0
JHI-Hv50k-2016-237	1H	272990	HORVU1Hr1G000110
JHI-Hv50k-2016-256	1H	274187	HORVU1Hr1G000110			1	0
JHI-Hv50k-2016-270	1H	277230	HORVU1Hr1G000120
JHI-Hv50k-2016-273	1H	277479	HORVU1Hr1G000120			1	0
JHI-Hv50k-2016-284	1H	278305	HORVU1Hr1G000120
SCRI_RS_227491	1H	289719	HORVU1Hr1G000140
SCRI_RS_149838	1H	290995	HORVU1Hr1G000140
JHI-Hv50k-2016-342	1H	291058	HORVU1Hr1G000140
JHI-Hv50k-2016-343	1H	291116	HORVU1Hr1G000140
JHI-Hv50k-2016-358	1H	291655	HORVU1Hr1G000140
SCRI_RS_169369	1H	294844	HORVU1Hr1G000140
JHI-Hv50k-2016-392	1H	474959	-			1	0
SCRI_RS_138156	1H	475320	HORVU1Hr1G000160			1	0
JHI-Hv50k-2016-408	1H	475334	HORVU1Hr1G000160
JHI-Hv50k-2016-449	1H	478524	-
BOPA1_7174-365	1H	479172	HORVU1Hr1G000170			1	0
JHI-Hv50k-2016-468	1H	479694	-			1	0
JHI-Hv50k-2016-498	1H	519852	HORVU1Hr1G000190
JHI-Hv50k-2016-721	1H	944856	HORVU1Hr1G000270
JHI-Hv50k-2016-722	1H	944929	HORVU1Hr1G000270
JHI-Hv50k-2016-745	1H	946031	HORVU1Hr1G000270
JHI-Hv50k-2016-752	1H	946524	HORVU1Hr1G000270			1	0
JHI-Hv50k-2016-786	1H	969026	HORVU1Hr1G000290			1	0
JHI-Hv50k-2016-823	1H	970232	HORVU1Hr1G000290			1	0
JHI-Hv50k-2016-847	1H	971623	HORVU1Hr1G000290			1	0
JHI-Hv50k-2016-872	1H	973064	HORVU1Hr1G000290
JHI-Hv50k-2016-877	1H	973769	HORVU1Hr1G000290			1	0
BOPA2_12_30969	1H	977915	HORVU1Hr1G000290
BOPA2_12_30968	1H	978018	HORVU1Hr1G000290
JHI-Hv50k-2016-912	1H	978899	HORVU1Hr1G000290			1	0
BOPA1_8670-388	1H	979435	HORVU1Hr1G000290			1	0
SCRI_RS_120053	1H	1025257	HORVU1Hr1G000300
SCRI_RS_120059	1H	1025718	HORVU1Hr1G000300
JHI-Hv50k-2016-1197	1H	1271616	HORVU1Hr1G000350
JHI-Hv50k-2016-1198	1H	1271686	HORVU1Hr1G000350
JHI-Hv50k-2016-1218	1H	1274141	HORVU1Hr1G000350
SCRI_RS_142714	1H	1275212	HORVU1Hr1G000350
JHI-Hv50k-2016-1369	1H	1418837	HORVU1Hr1G000520
JHI-Hv50k-2016-1377	1H	1419608	HORVU1Hr1G000520
JHI-Hv50k-2016-1417	1H	1430628	-
JHI-Hv50k-2016-1422	1H	1430891	HORVU1Hr1G000530
JHI-Hv50k-2016-1432	1H	1431699	HORVU1Hr1G000530
BOPA1_6195-2137	1H	1431782	HORVU1Hr1G000530
JHI-Hv50k-2016-1434	1H	1431898	HORVU1Hr1G000530
JHI-Hv50k-2016-1545	1H	1507002	HORVU1Hr1G000550
BOPA1_5514-472	1H	1546179	HORVU1Hr1G000600
JHI-Hv50k-2016-1677	1H	1546310	HORVU1Hr1G000600
JHI-Hv50k-2016-1679	1H	1546526	HORVU1Hr1G000600
JHI-Hv50k-2016-1691	1H	1546970	HORVU1Hr1G000600
BOPA2_12_30715	1H	1562127	HORVU1Hr1G000620
JHI-Hv50k-2016-1755	1H	1564263	HORVU1Hr1G000620
JHI-Hv50k-2016-1863	1H	1746993	HORVU1Hr1G000680
JHI-Hv50k-2016-1864	1H	1747044	HORVU1Hr1G000680
JHI-Hv50k-2016-1868	1H	1747166	HORVU1Hr1G000680
JHI-Hv50k-2016-1871	1H	1747309	HORVU1Hr1G000680
JHI-Hv50k-2016-1872	1H	1747361	HORVU1Hr1G000680
JHI-Hv50k-2016-1895	1H	1891790	HORVU1Hr1G000700
JHI-Hv50k-2016-1906	1H	1892392	HORVU1Hr1G000700
JHI-Hv50k-2016-1951	1H	1913802	HORVU1Hr1G000710
BOPA1_3220-723	1H	1913952	HORVU1Hr1G000710
BOPA2_12_30944	1H	1914059	HORVU1Hr1G000710			1	3.75157
JHI-Hv50k-2016-1971	1H	1922431	HORVU1Hr1G000720
JHI-Hv50k-2016-1972	1H	1922535	HORVU1Hr1G000720
SCRI_RS_124234	1H	1928613	HORVU1Hr1G000720
JHI-Hv50k-2016-2092	1H	2112412	-
JHI-Hv50k-2016-2146	1H	2134106	-
JHI-Hv50k-2016-2199	1H	2142402	-
JHI-Hv50k-2016-2322	1H	2199759	HORVU1Hr1G000810
JHI-Hv50k-2016-2345	1H	2201699	HORVU1Hr1G000810
JHI-Hv50k-2016-2374	1H	2203582	HORVU1Hr1G000810
JHI-Hv50k-2016-2693	1H	2304252	HORVU1Hr1G000860
JHI-Hv50k-2016-2855	1H	2415604	-
JHI-Hv50k-2016-2859	1H	2415955	HORVU1Hr1G000920
SCRI_RS_107687	1H	2471872	HORVU1Hr1G000940
JHI-Hv50k-2016-2914	1H	2472729	HORVU1Hr1G000940			1	3.75157
JHI-Hv50k-2016-2931	1H	2473644	HORVU1Hr1G000940			1	3.75157
BOPA2_12_11311	1H	2477595	HORVU1Hr1G000960
JHI-Hv50k-2016-3048	1H	2514186	HORVU1Hr1G000990
JHI-Hv50k-2016-3093	1H	2589114	HORVU1Hr1G000990
JHI-Hv50k-2016-3260	1H	3090759	-
JHI-Hv50k-2016-3293	1H	3091960	-
JHI-Hv50k-2016-3532	1H	3453791	HORVU1Hr1G001480
JHI-Hv50k-2016-3778	1H	3666536	HORVU1Hr1G001510
JHI-Hv50k-2016-3779	1H	3666610	HORVU1Hr1G001510			1	8.37275
SCRI_RS_232577	1H	3666934	HORVU1Hr1G001510			1	8.37275
JHI-Hv50k-2016-3800	1H	3667581	HORVU1Hr1G001510
JHI-Hv50k-2016-3887	1H	3700002	HORVU1Hr1G001510
JHI-Hv50k-2016-3888	1H	3700056	HORVU1Hr1G001510
JHI-Hv50k-2016-3891	1H	3700190	HORVU1Hr1G001510			1	8.37275
JHI-Hv50k-2016-3896	1H	3700317	HORVU1Hr1G001510			1	8.37275
JHI-Hv50k-2016-3897	1H	3700428	HORVU1Hr1G001510			1	8.37275
JHI-Hv50k-2016-3902	1H	3700809	HORVU1Hr1G001510
JHI-Hv50k-2016-3964	1H	3747169	HORVU1Hr1G001510
JHI-Hv50k-2016-4046	1H	3768074	HORVU1Hr1G001660
JHI-Hv50k-2016-4056	1H	3768881	HORVU1Hr1G001660
JHI-Hv50k-2016-4156	1H	3845877	HORVU1Hr1G001740			1	8.37275
JHI-Hv50k-2016-4160	1H	3846303	HORVU1Hr1G001740
JHI-Hv50k-2016-4164	1H	3847187	HORVU1Hr1G001750
JHI-Hv50k-2016-4166	1H	3847375	HORVU1Hr1G001750
JHI-Hv50k-2016-4167	1H	3847584	HORVU1Hr1G001750
JHI-Hv50k-2016-4173	1H	3847831	HORVU1Hr1G001750			1	8.37275
JHI-Hv50k-2016-4203	1H	3872031	HORVU1Hr1G001760
JHI-Hv50k-2016-4209	1H	3872752	HORVU1Hr1G001760			1	8.37275
JHI-Hv50k-2016-4216	1H	3873831	HORVU1Hr1G001760
JHI-Hv50k-2016-4228	1H	3879550	-
JHI-Hv50k-2016-4247	1H	3880629	HORVU1Hr1G001770
JHI-Hv50k-2016-4257	1H	3881171	HORVU1Hr1G001770
JHI-Hv50k-2016-4260	1H	3881482	HORVU1Hr1G001770			1	8.37275
JHI-Hv50k-2016-4298	1H	3895854	HORVU1Hr1G001800
SCRI_RS_204348	1H	4131267	HORVU1Hr1G001850
SCRI_RS_60293	1H	4131373	HORVU1Hr1G001850
JHI-Hv50k-2016-4387	1H	4152975	HORVU1Hr1G001890
BOPA1_3101-111	1H	4153887	HORVU1Hr1G001890			1	8.37275
JHI-Hv50k-2016-4414	1H	4154420	HORVU1Hr1G001890
JHI-Hv50k-2016-4422	1H	4154761	HORVU1Hr1G001890
JHI-Hv50k-2016-4426	1H	4155131	HORVU1Hr1G001890			1	8.37275
JHI-Hv50k-2016-4445	1H	4156939	HORVU1Hr1G001890
JHI-Hv50k-2016-4478	1H	4161558	HORVU1Hr1G001910			1	8.37275
JHI-Hv50k-2016-4520	1H	4163410	HORVU1Hr1G001910
JHI-Hv50k-2016-4522	1H	4163730	HORVU1Hr1G001910
JHI-Hv50k-2016-4532	1H	4164169	HORVU1Hr1G001910
JHI-Hv50k-2016-4599	1H	4182563	-			1	8.37275
JHI-Hv50k-2016-4600	1H	4182607	HORVU1Hr1G001950			1	8.37275
JHI-Hv50k-2016-4622	1H	4184013	HORVU1Hr1G001950
SCRI_RS_60145	1H	4184290	HORVU1Hr1G001950
JHI-Hv50k-2016-4657	1H	4190186	HORVU1Hr1G001960
SCRI_RS_149683	1H	4190638	HORVU1Hr1G001960
JHI-Hv50k-2016-4711	1H	4228359	HORVU1Hr1G002000
JHI-Hv50k-2016-4712	1H	4228415	HORVU1Hr1G002000			1	8.37275
JHI-Hv50k-2016-4713	1H	4228430	HORVU1Hr1G002000
JHI-Hv50k-2016-4715	1H	4228577	HORVU1Hr1G002000
JHI-Hv50k-2016-4774	1H	4275805	HORVU1Hr1G002060
JHI-Hv50k-2016-4775	1H	4275807	HORVU1Hr1G002060
JHI-Hv50k-2016-4790	1H	4276600	HORVU1Hr1G002060
JHI-Hv50k-2016-4822	1H	4284236	HORVU1Hr1G002090
BOPA2_12_10636	1H	4285541	HORVU1Hr1G002090
JHI-Hv50k-2016-4897	1H	4297755	HORVU1Hr1G002110			1	8.37275
JHI-Hv50k-2016-4906	1H	4301416	HORVU1Hr1G002120
JHI-Hv50k-2016-4918	1H	4302048	HORVU1Hr1G002130			1	8.37275
JHI-Hv50k-2016-4935	1H	4312646	HORVU1Hr1G002150
BOPA2_12_10410	1H	4312779	HORVU1Hr1G002150
JHI-Hv50k-2016-4942	1H	4313335	HORVU1Hr1G002150
JHI-Hv50k-2016-4957	1H	4316184	HORVU1Hr1G002150
JHI-Hv50k-2016-4971	1H	4317883	HORVU1Hr1G002150
JHI-Hv50k-2016-5029	1H	4328018	HORVU1Hr1G002150
JHI-Hv50k-2016-5030	1H	4328092	HORVU1Hr1G002150
JHI-Hv50k-2016-5040	1H	4328449	HORVU1Hr1G002150			1	8.37275
JHI-Hv50k-2016-5042	1H	4328542	HORVU1Hr1G002150
JHI-Hv50k-2016-5102	1H	4341578	HORVU1Hr1G002150
JHI-Hv50k-2016-5139	1H	4397984	-
JHI-Hv50k-2016-5157	1H	4398937	HORVU1Hr1G002210
JHI-Hv50k-2016-5180	1H	4399874	HORVU1Hr1G002210
SCRI_RS_194326	1H	4405317	HORVU1Hr1G002220
JHI-Hv50k-2016-5228	1H	4405609	HORVU1Hr1G002220
JHI-Hv50k-2016-5246	1H	4406524	-
JHI-Hv50k-2016-5286	1H	4417497	HORVU1Hr1G002240
JHI-Hv50k-2016-5337	1H	4626400	HORVU1Hr1G002300
BOPA2_12_31144	1H	4653990	HORVU1Hr1G002310
JHI-Hv50k-2016-5369	1H	4654115	HORVU1Hr1G002310
JHI-Hv50k-2016-5404	1H	4655565	-
JHI-Hv50k-2016-5408	1H	4657000	HORVU1Hr1G002330
BOPA1_4456-443	1H	4657144	HORVU1Hr1G002330
JHI-Hv50k-2016-5409	1H	4657144	HORVU1Hr1G002330
JHI-Hv50k-2016-5448	1H	4675402	HORVU1Hr1G002340			1	5.84731
SCRI_RS_207257	1H	4676266	HORVU1Hr1G002340			1	5.84731
JHI-Hv50k-2016-5486	1H	4677739	HORVU1Hr1G002340
JHI-Hv50k-2016-5493	1H	4678154	HORVU1Hr1G002340			1	5.84731
JHI-Hv50k-2016-5571	1H	4690938	-			1	5.84731
JHI-Hv50k-2016-5579	1H	4691900	-			1	5.84731
JHI-Hv50k-2016-5633	1H	4759917	HORVU1Hr1G002390
JHI-Hv50k-2016-5663	1H	4765347	HORVU1Hr1G002390
JHI-Hv50k-2016-5674	1H	4766310	HORVU1Hr1G002390
JHI-Hv50k-2016-5675	1H	4766392	HORVU1Hr1G002390
JHI-Hv50k-2016-5784	1H	4961453	HORVU1Hr1G002450
JHI-Hv50k-2016-5927	1H	5005100	HORVU1Hr1G002470			1	8.37275
JHI-Hv50k-2016-5929	1H	5005260	HORVU1Hr1G002470
JHI-Hv50k-2016-5959	1H	5008667	HORVU1Hr1G002470			1	8.37275
JHI-Hv50k-2016-5960	1H	5008676	HORVU1Hr1G002470			1	8.37275
JHI-Hv50k-2016-5993	1H	5013999	HORVU1Hr1G002470
JHI-Hv50k-2016-6030	1H	5017944	HORVU1Hr1G002470			1	8.37275
JHI-Hv50k-2016-6041	1H	5019768	HORVU1Hr1G002470
JHI-Hv50k-2016-6049	1H	5020164	HORVU1Hr1G002470
JHI-Hv50k-2016-6050	1H	5020371	HORVU1Hr1G002470
JHI-Hv50k-2016-6057	1H	5020938	HORVU1Hr1G002470
JHI-Hv50k-2016-6091	1H	5141334	HORVU1Hr1G002570			1	8.37275
JHI-Hv50k-2016-6092	1H	5141410	HORVU1Hr1G002570
JHI-Hv50k-2016-6144	1H	5153743	HORVU1Hr1G002590
JHI-Hv50k-2016-6156	1H	5154320	HORVU1Hr1G002590			1	8.37275
JHI-Hv50k-2016-6159	1H	5154527	HORVU1Hr1G002590
JHI-Hv50k-2016-6206	1H	5157188	HORVU1Hr1G002600
JHI-Hv50k-2016-6222	1H	5157517	HORVU1Hr1G002600			1	8.37275
JHI-Hv50k-2016-6236	1H	5158215	HORVU1Hr1G002600
JHI-Hv50k-2016-6373	1H	5234019	HORVU1Hr1G002650
JHI-Hv50k-2016-6421	1H	5276638	HORVU1Hr1G002680
JHI-Hv50k-2016-6424	1H	5276790	HORVU1Hr1G002680
JHI-Hv50k-2016-6437	1H	5277337	HORVU1Hr1G002680
JHI-Hv50k-2016-6438	1H	5277391	HORVU1Hr1G002680
JHI-Hv50k-2016-6447	1H	5277617	HORVU1Hr1G002680
JHI-Hv50k-2016-6448	1H	5277748	HORVU1Hr1G002680
JHI-Hv50k-2016-6496	1H	5280858	HORVU1Hr1G002690
JHI-Hv50k-2016-6497	1H	5280925	HORVU1Hr1G002690
JHI-Hv50k-2016-6527	1H	5502458	HORVU1Hr1G002740			1	8.37275
JHI-Hv50k-2016-6529	1H	5502801	HORVU1Hr1G002740
JHI-Hv50k-2016-6532	1H	5503119	HORVU1Hr1G002740			1	8.37275
JHI-Hv50k-2016-6533	1H	5503177	HORVU1Hr1G002740			1	8.37275
JHI-Hv50k-2016-6534	1H	5503238	HORVU1Hr1G002740			1	8.37275
JHI-Hv50k-2016-6543	1H	5503846	HORVU1Hr1G002740
JHI-Hv50k-2016-6556	1H	5505863	HORVU1Hr1G002740			1	8.37275
SCRI_RS_198544	1H	5506103	HORVU1Hr1G002740			1	8.37275
JHI-Hv50k-2016-6607	1H	5572431	HORVU1Hr1G002750			1	8.37275
JHI-Hv50k-2016-6625	1H	5573109	HORVU1Hr1G002750
JHI-Hv50k-2016-6626	1H	5573183	HORVU1Hr1G002750
JHI-Hv50k-2016-6652	1H	5575404	-
JHI-Hv50k-2016-6656	1H	5575519	-
JHI-Hv50k-2016-6679	1H	5576493	-
JHI-Hv50k-2016-6686	1H	5577100	-
JHI-Hv50k-2016-6735	1H	5581542	HORVU1Hr1G002760
JHI-Hv50k-2016-6838	1H	5756915	HORVU1Hr1G002820			1	8.37275
JHI-Hv50k-2016-6845	1H	5757469	HORVU1Hr1G002820
JHI-Hv50k-2016-6897	1H	5759693	HORVU1Hr1G002820
JHI-Hv50k-2016-7025	1H	5768045	HORVU1Hr1G002830			1	8.37275
JHI-Hv50k-2016-7033	1H	5768370	HORVU1Hr1G002830
JHI-Hv50k-2016-7035	1H	5768430	HORVU1Hr1G002830
SCRI_RS_179144	1H	5769175	HORVU1Hr1G002840
JHI-Hv50k-2016-7051	1H	5769541	HORVU1Hr1G002840
BOPA2_12_11011	1H	5770204	HORVU1Hr1G002840
BOPA2_12_30933	1H	5770474	HORVU1Hr1G002840
JHI-Hv50k-2016-7066	1H	5771103	HORVU1Hr1G002840
JHI-Hv50k-2016-7067	1H	5771227	HORVU1Hr1G002840
JHI-Hv50k-2016-7218	1H	6248430	HORVU1Hr1G002960
JHI-Hv50k-2016-7219	1H	6248484	HORVU1Hr1G002960
JHI-Hv50k-2016-7221	1H	6248863	HORVU1Hr1G002960
JHI-Hv50k-2016-7222	1H	6249020	HORVU1Hr1G002960
JHI-Hv50k-2016-7228	1H	6249804	HORVU1Hr1G002960
JHI-Hv50k-2016-7237	1H	6251227	HORVU1Hr1G002960
JHI-Hv50k-2016-7238	1H	6251406	HORVU1Hr1G002960
JHI-Hv50k-2016-7263	1H	6276543	HORVU1Hr1G002970
JHI-Hv50k-2016-7264	1H	6276788	HORVU1Hr1G002970
JHI-Hv50k-2016-7265	1H	6276869	HORVU1Hr1G002970
JHI-Hv50k-2016-7266	1H	6276938	HORVU1Hr1G002970
JHI-Hv50k-2016-7270	1H	6277463	HORVU1Hr1G002970
JHI-Hv50k-2016-7343	1H	6292535	HORVU1Hr1G002970
JHI-Hv50k-2016-7390	1H	6332167	HORVU1Hr1G002970
JHI-Hv50k-2016-7394	1H	6332253	HORVU1Hr1G002970
JHI-Hv50k-2016-7404	1H	6332460	HORVU1Hr1G002970
JHI-Hv50k-2016-7405	1H	6332518	HORVU1Hr1G002970
JHI-Hv50k-2016-7423	1H	6348964	HORVU1Hr1G002970
JHI-Hv50k-2016-7443	1H	6350065	HORVU1Hr1G002970
JHI-Hv50k-2016-7449	1H	6350560	HORVU1Hr1G002970
JHI-Hv50k-2016-7452	1H	6350837	HORVU1Hr1G002970
JHI-Hv50k-2016-7609	1H	6567464	HORVU1Hr1G003150
JHI-Hv50k-2016-7612	1H	6567732	HORVU1Hr1G003150
JHI-Hv50k-2016-7618	1H	6573692	HORVU1Hr1G003150
JHI-Hv50k-2016-7619	1H	6573793	HORVU1Hr1G003150
JHI-Hv50k-2016-7695	1H	6690043	HORVU1Hr1G003170
SCRI_RS_162524	1H	6690341	HORVU1Hr1G003170
JHI-Hv50k-2016-7701	1H	6690809	-
JHI-Hv50k-2016-7752	1H	6976698	HORVU1Hr1G003220			1	8.37275
JHI-Hv50k-2016-7753	1H	6976816	HORVU1Hr1G003220			1	8.37275
JHI-Hv50k-2016-7755	1H	6976942	HORVU1Hr1G003220			1	8.37275
JHI-Hv50k-2016-7757	1H	6976974	HORVU1Hr1G003220
JHI-Hv50k-2016-7758	1H	6977068	HORVU1Hr1G003220			1	8.37275
JHI-Hv50k-2016-7793	1H	6995151	HORVU1Hr1G003230
JHI-Hv50k-2016-7841	1H	7004595	HORVU1Hr1G003230
JHI-Hv50k-2016-7843	1H	7004854	HORVU1Hr1G003230
JHI-Hv50k-2016-7860	1H	7054241	HORVU1Hr1G003250
JHI-Hv50k-2016-7866	1H	7060431	HORVU1Hr1G003260
JHI-Hv50k-2016-7869	1H	7060867	HORVU1Hr1G003260
JHI-Hv50k-2016-7870	1H	7060971	HORVU1Hr1G003260			1	8.37275
BOPA1_6949-895	1H	7137635	HORVU1Hr1G003270
JHI-Hv50k-2016-7883	1H	7145424	HORVU1Hr1G003280
JHI-Hv50k-2016-7887	1H	7147443	HORVU1Hr1G003280
JHI-Hv50k-2016-7888	1H	7147566	HORVU1Hr1G003280
JHI-Hv50k-2016-7921	1H	7218861	HORVU1Hr1G003300
JHI-Hv50k-2016-7922	1H	7218934	HORVU1Hr1G003300
JHI-Hv50k-2016-7936	1H	7220851	HORVU1Hr1G003300
JHI-Hv50k-2016-7948	1H	7223543	HORVU1Hr1G003300
JHI-Hv50k-2016-7963	1H	7228086	HORVU1Hr1G003300
JHI-Hv50k-2016-7965	1H	7228236	HORVU1Hr1G003300
BOPA1_7372-1253	1H	7228966	HORVU1Hr1G003300
JHI-Hv50k-2016-7974	1H	7229279	-
JHI-Hv50k-2016-7983	1H	7424578	HORVU1Hr1G003340
JHI-Hv50k-2016-7985	1H	7424687	HORVU1Hr1G003340
JHI-Hv50k-2016-7986	1H	7424688	HORVU1Hr1G003340
JHI-Hv50k-2016-7989	1H	7424883	HORVU1Hr1G003340
JHI-Hv50k-2016-8002	1H	7425741	HORVU1Hr1G003340
SCRI_RS_184274	1H	7471254	HORVU1Hr1G003340
JHI-Hv50k-2016-8060	1H	7471564	HORVU1Hr1G003340
JHI-Hv50k-2016-8128	1H	7683668	HORVU1Hr1G003460
JHI-Hv50k-2016-8131	1H	7683934	HORVU1Hr1G003460
JHI-Hv50k-2016-8132	1H	7684049	HORVU1Hr1G003460
JHI-Hv50k-2016-8173	1H	7686927	-
JHI-Hv50k-2016-8208	1H	7712383	HORVU1Hr1G003490
JHI-Hv50k-2016-8214	1H	7712530	HORVU1Hr1G003490
SCRI_RS_1929	1H	7841466	HORVU1Hr1G003530	5	1.89348
JHI-Hv50k-2016-8306	1H	7842575	HORVU1Hr1G003530
JHI-Hv50k-2016-8325	1H	7843513	HORVU1Hr1G003530
JHI-Hv50k-2016-8341	1H	7844448	HORVU1Hr1G003530
SCRI_RS_224681	1H	7844788	HORVU1Hr1G003530
JHI-Hv50k-2016-8361	1H	7845520	HORVU1Hr1G003530
JHI-Hv50k-2016-8401	1H	8048561	-
JHI-Hv50k-2016-8403	1H	8049097	HORVU1Hr1G003590
JHI-Hv50k-2016-8460	1H	8056391	HORVU1Hr1G003600			1	8.77049
JHI-Hv50k-2016-8463	1H	8056503	HORVU1Hr1G003600
JHI-Hv50k-2016-8493	1H	8059626	HORVU1Hr1G003600			1	8.77049
JHI-Hv50k-2016-8507	1H	8060337	HORVU1Hr1G003600
JHI-Hv50k-2016-8553	1H	8143367	HORVU1Hr1G003700
JHI-Hv50k-2016-8563	1H	8147148	-
JHI-Hv50k-2016-8602	1H	8161894	-
JHI-Hv50k-2016-8609	1H	8163219	-
JHI-Hv50k-2016-8618	1H	8164440	-
JHI-Hv50k-2016-8627	1H	8164700	-
JHI-Hv50k-2016-8710	1H	8337195	HORVU1Hr1G003740
JHI-Hv50k-2016-8723	1H	8338131	HORVU1Hr1G003740
JHI-Hv50k-2016-8779	1H	8351643	HORVU1Hr1G003750
JHI-Hv50k-2016-8786	1H	8351841	HORVU1Hr1G003750
JHI-Hv50k-2016-8791	1H	8352365	HORVU1Hr1G003750			1	8.77049
JHI-Hv50k-2016-8793	1H	8352810	HORVU1Hr1G003750
SCRI_RS_165792	1H	8352810	HORVU1Hr1G003750
JHI-Hv50k-2016-8797	1H	8353075	HORVU1Hr1G003750
JHI-Hv50k-2016-8804	1H	8354048	HORVU1Hr1G003750
JHI-Hv50k-2016-8809	1H	8354584	HORVU1Hr1G003750			1	8.77049
SCRI_RS_222250	1H	8354814	HORVU1Hr1G003750			1	8.77049
JHI-Hv50k-2016-8840	1H	8364009	-
JHI-Hv50k-2016-8841	1H	8364159	-
JHI-Hv50k-2016-8842	1H	8364270	-
JHI-Hv50k-2016-8950	1H	8451733	-
JHI-Hv50k-2016-8951	1H	8451854	-
JHI-Hv50k-2016-8961	1H	8452962	HORVU1Hr1G003910
JHI-Hv50k-2016-8968	1H	8454043	-
JHI-Hv50k-2016-8969	1H	8454293	-
JHI-Hv50k-2016-9033	1H	8467176	HORVU1Hr1G003940
BOPA2_12_31149	1H	8468465	HORVU1Hr1G003940
JHI-Hv50k-2016-9131	1H	8481295	HORVU1Hr1G003960
JHI-Hv50k-2016-9149	1H	8483003	HORVU1Hr1G003960
JHI-Hv50k-2016-9160	1H	8484233	HORVU1Hr1G003960
JHI-Hv50k-2016-9183	1H	8525373	-
JHI-Hv50k-2016-9198	1H	8526231	HORVU1Hr1G003990
JHI-Hv50k-2016-9199	1H	8526479	HORVU1Hr1G003990
JHI-Hv50k-2016-9204	1H	8526907	HORVU1Hr1G003990
JHI-Hv50k-2016-9209	1H	8527110	HORVU1Hr1G003990
JHI-Hv50k-2016-9210	1H	8527169	HORVU1Hr1G003990
JHI-Hv50k-2016-9229	1H	8579874	-
JHI-Hv50k-2016-9232	1H	8586441	-
JHI-Hv50k-2016-9237	1H	8587066	-
JHI-Hv50k-2016-9238	1H	8587131	-
JHI-Hv50k-2016-9240	1H	8587197	-
JHI-Hv50k-2016-9470	1H	8781826	-
JHI-Hv50k-2016-9500	1H	8914352	HORVU1Hr1G004200
SCRI_RS_134663	1H	8914431	HORVU1Hr1G004200
JHI-Hv50k-2016-9518	1H	8915797	HORVU1Hr1G004200
JHI-Hv50k-2016-9519	1H	8915870	HORVU1Hr1G004200
JHI-Hv50k-2016-9524	1H	8916224	HORVU1Hr1G004200
JHI-Hv50k-2016-9547	1H	8917836	HORVU1Hr1G004200
JHI-Hv50k-2016-9563	1H	8918908	HORVU1Hr1G004200
JHI-Hv50k-2016-9567	1H	8919481	HORVU1Hr1G004200
JHI-Hv50k-2016-9597	1H	8931461	HORVU1Hr1G004230
JHI-Hv50k-2016-9600	1H	8932450	HORVU1Hr1G004230
JHI-Hv50k-2016-9615	1H	8935492	HORVU1Hr1G004230
JHI-Hv50k-2016-9618	1H	8935735	HORVU1Hr1G004230			1	10.9226
JHI-Hv50k-2016-9620	1H	8935838	HORVU1Hr1G004230
BOPA2_12_30918	1H	8935905	HORVU1Hr1G004230			1	10.9226
JHI-Hv50k-2016-9624	1H	8936160	HORVU1Hr1G004230
BOPA2_12_30919	1H	8936302	HORVU1Hr1G004230
JHI-Hv50k-2016-9680	1H	9072567	HORVU1Hr1G004330
JHI-Hv50k-2016-9699	1H	9076558	HORVU1Hr1G004330
JHI-Hv50k-2016-9703	1H	9077273	HORVU1Hr1G004330
JHI-Hv50k-2016-9721	1H	9079361	HORVU1Hr1G004330
JHI-Hv50k-2016-9731	1H	9087251	-
JHI-Hv50k-2016-9748	1H	9088155	-	1	0.51384	1	10.9226
SCRI_RS_119312	1H	9160377	HORVU1Hr1G004430	1	0
BOPA2_12_30950	1H	9161205	HORVU1Hr1G004430
JHI-Hv50k-2016-9842	1H	9161305	HORVU1Hr1G004430	1	0
BOPA2_12_30952	1H	9161346	HORVU1Hr1G004430
JHI-Hv50k-2016-9857	1H	9162599	HORVU1Hr1G004430	1	0
JHI-Hv50k-2016-9863	1H	9164970	HORVU1Hr1G004430
JHI-Hv50k-2016-9902	1H	9229744	HORVU1Hr1G004480	1	0.51384
JHI-Hv50k-2016-9903	1H	9229816	HORVU1Hr1G004480	1	0.51384	1	11.7868
JHI-Hv50k-2016-9956	1H	9237505	HORVU1Hr1G004490
SCRI_RS_129789	1H	9237505	HORVU1Hr1G004490
JHI-Hv50k-2016-9963	1H	9237773	HORVU1Hr1G004490	1	0.51384	1	11.7868
JHI-Hv50k-2016-9983	1H	9238603	-
JHI-Hv50k-2016-9987	1H	9238835	HORVU1Hr1G004510			1	11.7868
JHI-Hv50k-2016-9989	1H	9238928	HORVU1Hr1G004510
JHI-Hv50k-2016-10004	1H	9239562	HORVU1Hr1G004510
JHI-Hv50k-2016-10019	1H	9240411	HORVU1Hr1G004510
JHI-Hv50k-2016-10148	1H	9600995	HORVU1Hr1G004650
JHI-Hv50k-2016-10164	1H	9603205	HORVU1Hr1G004650
JHI-Hv50k-2016-10222	1H	9795271	HORVU1Hr1G004720
JHI-Hv50k-2016-10223	1H	9795287	HORVU1Hr1G004720
JHI-Hv50k-2016-10241	1H	9796931	HORVU1Hr1G004720
JHI-Hv50k-2016-10260	1H	9847490	HORVU1Hr1G004750
JHI-Hv50k-2016-10262	1H	9847654	HORVU1Hr1G004750
JHI-Hv50k-2016-10265	1H	9848504	HORVU1Hr1G004750
JHI-Hv50k-2016-10279	1H	9936024	HORVU1Hr1G004790
JHI-Hv50k-2016-10280	1H	9936102	HORVU1Hr1G004790
JHI-Hv50k-2016-10283	1H	9936447	HORVU1Hr1G004790
JHI-Hv50k-2016-10286	1H	9936711	HORVU1Hr1G004790	1	0.51384	1	11.7868
JHI-Hv50k-2016-10289	1H	9936736	HORVU1Hr1G004790
JHI-Hv50k-2016-10325	1H	10236292	HORVU1Hr1G004910
SCRI_RS_148733	1H	10236703	HORVU1Hr1G004910	1	0.51384	1	11.7868
JHI-Hv50k-2016-10330	1H	10237263	HORVU1Hr1G004910
JHI-Hv50k-2016-10333	1H	10237800	HORVU1Hr1G004910
JHI-Hv50k-2016-10336	1H	10239199	HORVU1Hr1G004910	1	0.51384	1	11.7868
JHI-Hv50k-2016-10363	1H	10246449	HORVU1Hr1G004920	1	0.51384	1	11.7868
JHI-Hv50k-2016-10365	1H	10246666	HORVU1Hr1G004920
JHI-Hv50k-2016-10366	1H	10246852	HORVU1Hr1G004920
JHI-Hv50k-2016-10391	1H	10599960	-
JHI-Hv50k-2016-10419	1H	10741165	HORVU1Hr1G004960
JHI-Hv50k-2016-10432	1H	10742744	HORVU1Hr1G004960
JHI-Hv50k-2016-10440	1H	10744078	HORVU1Hr1G004960
JHI-Hv50k-2016-10443	1H	10744426	HORVU1Hr1G004960
JHI-Hv50k-2016-10445	1H	10744518	HORVU1Hr1G004960
SCRI_RS_137023	1H	10746226	HORVU1Hr1G004960
SCRI_RS_164150	1H	10747629	HORVU1Hr1G004970
JHI-Hv50k-2016-10472	1H	10747635	HORVU1Hr1G004970
JHI-Hv50k-2016-10491	1H	10749299	HORVU1Hr1G004970
JHI-Hv50k-2016-10570	1H	10963569	-	1	1.03664
JHI-Hv50k-2016-10580	1H	11023918	HORVU1Hr1G005030	1	1.03664
JHI-Hv50k-2016-10609	1H	11139071	HORVU1Hr1G005090
JHI-Hv50k-2016-10642	1H	11164784	HORVU1Hr1G005100
JHI-Hv50k-2016-10643	1H	11164835	HORVU1Hr1G005100
JHI-Hv50k-2016-10645	1H	11165010	HORVU1Hr1G005100
JHI-Hv50k-2016-10665	1H	11181296	-
JHI-Hv50k-2016-10678	1H	11189482	HORVU1Hr1G005120
JHI-Hv50k-2016-10692	1H	11190846	HORVU1Hr1G005120
JHI-Hv50k-2016-10779	1H	11211324	HORVU1Hr1G005140
JHI-Hv50k-2016-10780	1H	11211480	HORVU1Hr1G005140
JHI-Hv50k-2016-10782	1H	11211578	HORVU1Hr1G005140
JHI-Hv50k-2016-10800	1H	11212937	HORVU1Hr1G005140
JHI-Hv50k-2016-10875	1H	11362884	HORVU1Hr1G005180
JHI-Hv50k-2016-10930	1H	11365254	HORVU1Hr1G005180
JHI-Hv50k-2016-10958	1H	11366070	HORVU1Hr1G005180
JHI-Hv50k-2016-10989	1H	11457132	-
JHI-Hv50k-2016-10993	1H	11457309	-
JHI-Hv50k-2016-10994	1H	11457366	HORVU1Hr1G005230
SCRI_RS_130600	1H	11457743	HORVU1Hr1G005230
SCRI_RS_182656	1H	11457754	HORVU1Hr1G005230
SCRI_RS_130592	1H	11458045	HORVU1Hr1G005230
JHI-Hv50k-2016-11028	1H	11464570	HORVU1Hr1G005240
SCRI_RS_169942	1H	11471725	HORVU1Hr1G005250
JHI-Hv50k-2016-11073	1H	11471909	HORVU1Hr1G005250
JHI-Hv50k-2016-11098	1H	11498533	HORVU1Hr1G005260
JHI-Hv50k-2016-11134	1H	11520174	HORVU1Hr1G005280
JHI-Hv50k-2016-11135	1H	11520278	HORVU1Hr1G005280
JHI-Hv50k-2016-11139	1H	11520378	HORVU1Hr1G005280
JHI-Hv50k-2016-11149	1H	11528337	HORVU1Hr1G005290			1	18.1875
JHI-Hv50k-2016-11188	1H	11544929	HORVU1Hr1G005320
JHI-Hv50k-2016-11190	1H	11545070	HORVU1Hr1G005320
JHI-Hv50k-2016-11201	1H	11546635	HORVU1Hr1G005320
JHI-Hv50k-2016-11221	1H	11664794	HORVU1Hr1G005370
JHI-Hv50k-2016-11229	1H	11665121	HORVU1Hr1G005370
JHI-Hv50k-2016-11230	1H	11665260	HORVU1Hr1G005370
JHI-Hv50k-2016-11234	1H	11665410	HORVU1Hr1G005370			1	18.1875
JHI-Hv50k-2016-11249	1H	11688864	HORVU1Hr1G005390
JHI-Hv50k-2016-11408	1H	11950782	-
JHI-Hv50k-2016-11481	1H	12034784	HORVU1Hr1G005470
JHI-Hv50k-2016-11495	1H	12035800	HORVU1Hr1G005470
JHI-Hv50k-2016-11520	1H	12039808	HORVU1Hr1G005470
JHI-Hv50k-2016-11522	1H	12040013	HORVU1Hr1G005470
JHI-Hv50k-2016-11528	1H	12040644	HORVU1Hr1G005470			1	18.1875
JHI-Hv50k-2016-11545	1H	12041659	HORVU1Hr1G005470
SCRI_RS_189465	1H	12227429	HORVU1Hr1G005580
JHI-Hv50k-2016-11646	1H	12288004	HORVU1Hr1G005600
JHI-Hv50k-2016-11650	1H	12288444	HORVU1Hr1G005600
JHI-Hv50k-2016-11651	1H	12288709	HORVU1Hr1G005600			1	18.1875
JHI-Hv50k-2016-11687	1H	12442603	HORVU1Hr1G005680			1	18.1875
SCRI_RS_152464	1H	12442656	HORVU1Hr1G005680			1	18.1875
JHI-Hv50k-2016-11704	1H	12443895	HORVU1Hr1G005680			1	18.1875
JHI-Hv50k-2016-11714	1H	12444511	HORVU1Hr1G005680
SCRI_RS_13972	1H	12445090	HORVU1Hr1G005680
JHI-Hv50k-2016-11736	1H	12448945	-
JHI-Hv50k-2016-11739	1H	12449176	HORVU1Hr1G005690
JHI-Hv50k-2016-11753	1H	12480703	HORVU1Hr1G005710	1	9.18653
JHI-Hv50k-2016-11768	1H	12482187	HORVU1Hr1G005710
JHI-Hv50k-2016-11776	1H	12482734	HORVU1Hr1G005710
JHI-Hv50k-2016-11778	1H	12482833	HORVU1Hr1G005710	1	9.18653	1	18.1875
JHI-Hv50k-2016-11808	1H	12487964	HORVU1Hr1G005710
JHI-Hv50k-2016-11824	1H	12489143	HORVU1Hr1G005710
JHI-Hv50k-2016-11870	1H	12499845	HORVU1Hr1G005730
JHI-Hv50k-2016-11873	1H	12500045	HORVU1Hr1G005730
JHI-Hv50k-2016-11874	1H	12500101	HORVU1Hr1G005730
JHI-Hv50k-2016-11876	1H	12500454	HORVU1Hr1G005730	1	9.18653	1	18.1875
JHI-Hv50k-2016-11877	1H	12500493	-
JHI-Hv50k-2016-11910	1H	12527946	-	1	9.18653
JHI-Hv50k-2016-11911	1H	12528003	-
BOPA2_12_30948	1H	12554357	HORVU1Hr1G005790	1	9.18653	1	18.1875
JHI-Hv50k-2016-11970	1H	12951535	HORVU1Hr1G005920
JHI-Hv50k-2016-11974	1H	12952172	HORVU1Hr1G005920
JHI-Hv50k-2016-11980	1H	12953278	HORVU1Hr1G005920
JHI-Hv50k-2016-12094	1H	12997899	HORVU1Hr1G005950
JHI-Hv50k-2016-12110	1H	13002088	HORVU1Hr1G005950
JHI-Hv50k-2016-12117	1H	13002398	HORVU1Hr1G005950	1	10.8395
JHI-Hv50k-2016-12122	1H	13003082	HORVU1Hr1G005950	1	10.8395
JHI-Hv50k-2016-12129	1H	13003744	HORVU1Hr1G005950
JHI-Hv50k-2016-12202	1H	13057870	HORVU1Hr1G005950
JHI-Hv50k-2016-12217	1H	13062827	HORVU1Hr1G005950
JHI-Hv50k-2016-12336	1H	13160622	HORVU1Hr1G006020	1	10.8395	1	19.9465
JHI-Hv50k-2016-12344	1H	13161098	HORVU1Hr1G006020			1	19.9465
JHI-Hv50k-2016-12349	1H	13164148	HORVU1Hr1G006020	1	10.8395
JHI-Hv50k-2016-12355	1H	13164321	HORVU1Hr1G006020	1	10.8395
JHI-Hv50k-2016-12372	1H	13203079	HORVU1Hr1G006020
JHI-Hv50k-2016-12514	1H	13502091	HORVU1Hr1G006770
JHI-Hv50k-2016-12517	1H	13502381	HORVU1Hr1G006770
JHI-Hv50k-2016-12523	1H	13503951	HORVU1Hr1G006770			1	19.9465
JHI-Hv50k-2016-12547	1H	13512960	HORVU1Hr1G006770
JHI-Hv50k-2016-12594	1H	13514961	HORVU1Hr1G006770
JHI-Hv50k-2016-12602	1H	13515557	HORVU1Hr1G006770
JHI-Hv50k-2016-12642	1H	13521060	HORVU1Hr1G006780
JHI-Hv50k-2016-12666	1H	13523243	HORVU1Hr1G006780			1	19.9465
JHI-Hv50k-2016-12669	1H	13523367	HORVU1Hr1G006780			1	19.9465
JHI-Hv50k-2016-12670	1H	13523615	-
JHI-Hv50k-2016-12682	1H	13577257	HORVU1Hr1G006860
JHI-Hv50k-2016-12689	1H	13577646	HORVU1Hr1G006860
JHI-Hv50k-2016-12699	1H	13578650	HORVU1Hr1G006860
JHI-Hv50k-2016-12700	1H	13578767	HORVU1Hr1G006860
JHI-Hv50k-2016-12702	1H	13578821	HORVU1Hr1G006860
JHI-Hv50k-2016-12703	1H	13578932	HORVU1Hr1G006860
JHI-Hv50k-2016-12704	1H	13578940	HORVU1Hr1G006860
JHI-Hv50k-2016-12707	1H	13579164	HORVU1Hr1G006860
JHI-Hv50k-2016-12715	1H	13579703	HORVU1Hr1G006860
BOPA1_2496-1916	1H	13581567	HORVU1Hr1G006860
JHI-Hv50k-2016-12736	1H	13581763	HORVU1Hr1G006860
JHI-Hv50k-2016-12773	1H	13585049	HORVU1Hr1G006880	1	10.8395	1	19.9465
SCRI_RS_189506	1H	13588202	HORVU1Hr1G006890			1	19.9465
JHI-Hv50k-2016-12802	1H	13590219	HORVU1Hr1G006890			1	19.9465
BOPA1_10922-503	1H	13590934	HORVU1Hr1G006890			1	19.9465
JHI-Hv50k-2016-12821	1H	13591207	HORVU1Hr1G006890
JHI-Hv50k-2016-12829	1H	13597132	HORVU1Hr1G006910	1	11.2417
BOPA2_12_30876	1H	13602737	HORVU1Hr1G006920
BOPA2_12_30877	1H	13602909	HORVU1Hr1G006920
JHI-Hv50k-2016-12853	1H	13603276	-
JHI-Hv50k-2016-12862	1H	13690576	HORVU1Hr1G006940
JHI-Hv50k-2016-12866	1H	13690817	HORVU1Hr1G006940
SCRI_RS_141877	1H	13727327	HORVU1Hr1G006950
JHI-Hv50k-2016-12910	1H	13728316	HORVU1Hr1G006950
JHI-Hv50k-2016-12926	1H	13732326	HORVU1Hr1G006950
JHI-Hv50k-2016-12930	1H	13732560	HORVU1Hr1G006950	1	11.2417
JHI-Hv50k-2016-12956	1H	13978369	HORVU1Hr1G007000
JHI-Hv50k-2016-12959	1H	13978473	HORVU1Hr1G007000
JHI-Hv50k-2016-12965	1H	13979013	HORVU1Hr1G007000
JHI-Hv50k-2016-12986	1H	13983067	HORVU1Hr1G007000
JHI-Hv50k-2016-13004	1H	13991606	HORVU1Hr1G007010			1	21.267
JHI-Hv50k-2016-13011	1H	13992369	HORVU1Hr1G007010			1	21.267
JHI-Hv50k-2016-13033	1H	13993114	HORVU1Hr1G007020			1	21.267
JHI-Hv50k-2016-13067	1H	14194017	-
JHI-Hv50k-2016-13068	1H	14194220	-
JHI-Hv50k-2016-13085	1H	14203262	HORVU1Hr1G007270
JHI-Hv50k-2016-13093	1H	14203677	HORVU1Hr1G007270
JHI-Hv50k-2016-13113	1H	14209162	HORVU1Hr1G007270
JHI-Hv50k-2016-13154	1H	14279579	HORVU1Hr1G007290
JHI-Hv50k-2016-13200	1H	14366124	-
JHI-Hv50k-2016-13203	1H	14366233	-
SCRI_RS_124926	1H	14371313	HORVU1Hr1G007310	1	12.0372
JHI-Hv50k-2016-13227	1H	14371600	HORVU1Hr1G007310
JHI-Hv50k-2016-13229	1H	14371949	HORVU1Hr1G007310
JHI-Hv50k-2016-13232	1H	14372886	HORVU1Hr1G007310
JHI-Hv50k-2016-13237	1H	14373496	HORVU1Hr1G007310
JHI-Hv50k-2016-13238	1H	14373861	HORVU1Hr1G007310
BOPA1_6792-1945	1H	14374682	HORVU1Hr1G007310
JHI-Hv50k-2016-13243	1H	14375113	HORVU1Hr1G007310
JHI-Hv50k-2016-13244	1H	14375279	-
JHI-Hv50k-2016-13248	1H	14375505	-
JHI-Hv50k-2016-13258	1H	14593896	HORVU1Hr1G007340
JHI-Hv50k-2016-13262	1H	14595137	HORVU1Hr1G007340
JHI-Hv50k-2016-13264	1H	14595224	HORVU1Hr1G007340	1	12.4342
JHI-Hv50k-2016-13282	1H	14600265	HORVU1Hr1G007340
JHI-Hv50k-2016-13324	1H	14737513	-
JHI-Hv50k-2016-13325	1H	14737572	-
JHI-Hv50k-2016-13349	1H	14975034	-
JHI-Hv50k-2016-13350	1H	14975294	-
JHI-Hv50k-2016-13359	1H	14996847	HORVU1Hr1G007400
SCRI_RS_182603	1H	15065044	HORVU1Hr1G007420	1	13.2191
JHI-Hv50k-2016-13366	1H	15065386	HORVU1Hr1G007420
SCRI_RS_169091	1H	15066450	HORVU1Hr1G007420
JHI-Hv50k-2016-13372	1H	15304790	-
JHI-Hv50k-2016-13374	1H	15304884	-
JHI-Hv50k-2016-13382	1H	15305185	HORVU1Hr1G007480
JHI-Hv50k-2016-13405	1H	15306390	-
SCRI_RS_153360	1H	15599115	HORVU1Hr1G007580			1	22.9609
JHI-Hv50k-2016-13415	1H	15600976	HORVU1Hr1G007580	1	13.2191
JHI-Hv50k-2016-13416	1H	15601770	HORVU1Hr1G007580
JHI-Hv50k-2016-13417	1H	15601795	HORVU1Hr1G007580	1	13.2191	1	22.9609
JHI-Hv50k-2016-13419	1H	15602449	HORVU1Hr1G007580			1	22.9609
JHI-Hv50k-2016-13427	1H	15604343	HORVU1Hr1G007580	1	13.2191
JHI-Hv50k-2016-13434	1H	15606067	HORVU1Hr1G007580
JHI-Hv50k-2016-13437	1H	15606536	HORVU1Hr1G007580	1	13.2191	1	22.9609
BOPA1_4226-570	1H	15607330	HORVU1Hr1G007580			1	22.9609
JHI-Hv50k-2016-13496	1H	15690845	HORVU1Hr1G007630	1	13.2191
JHI-Hv50k-2016-13499	1H	15691255	HORVU1Hr1G007630
JHI-Hv50k-2016-13500	1H	15691595	HORVU1Hr1G007630			1	22.9609
SCRI_RS_14227	1H	15691817	HORVU1Hr1G007630
JHI-Hv50k-2016-13509	1H	15692660	HORVU1Hr1G007640
JHI-Hv50k-2016-13516	1H	15694302	HORVU1Hr1G007640
JHI-Hv50k-2016-13520	1H	15694777	HORVU1Hr1G007640	1	13.2191
JHI-Hv50k-2016-13541	1H	15793609	-
JHI-Hv50k-2016-13562	1H	16056083	HORVU1Hr1G007720
JHI-Hv50k-2016-13566	1H	16057681	HORVU1Hr1G007720
JHI-Hv50k-2016-13578	1H	16060021	HORVU1Hr1G007730
JHI-Hv50k-2016-13582	1H	16061686	HORVU1Hr1G007730	1	13.2191
JHI-Hv50k-2016-13583	1H	16061886	HORVU1Hr1G007730			1	22.9609
JHI-Hv50k-2016-13621	1H	16440662	HORVU1Hr1G007790			1	22.9609
SCRI_RS_122490	1H	16449728	HORVU1Hr1G007810	1	13.2191	1	22.9609
JHI-Hv50k-2016-13699	1H	16449785	HORVU1Hr1G007810	1	13.2191	1	22.9609
SCRI_RS_88375	1H	16450645	HORVU1Hr1G007810
JHI-Hv50k-2016-13740	1H	16452270	HORVU1Hr1G007810
JHI-Hv50k-2016-13743	1H	16452548	HORVU1Hr1G007810	1	13.2191
JHI-Hv50k-2016-13744	1H	16452602	HORVU1Hr1G007810	1	13.2191
JHI-Hv50k-2016-13749	1H	16452836	HORVU1Hr1G007810
JHI-Hv50k-2016-13780	1H	16614616	-			1	22.9609
JHI-Hv50k-2016-13782	1H	16614864	HORVU1Hr1G007830
JHI-Hv50k-2016-13798	1H	16616380	HORVU1Hr1G007830
JHI-Hv50k-2016-13804	1H	16617674	HORVU1Hr1G007830
JHI-Hv50k-2016-13805	1H	16617700	HORVU1Hr1G007830
SCRI_RS_150226	1H	16644370	HORVU1Hr1G007840
JHI-Hv50k-2016-13961	1H	17001337	HORVU1Hr1G007900			1	22.9609
JHI-Hv50k-2016-14002	1H	17189480	HORVU1Hr1G007910	1	13.2191	1	22.9609
JHI-Hv50k-2016-14076	1H	17195894	HORVU1Hr1G007910
SCRI_RS_217160	1H	17195993	HORVU1Hr1G007910	1	13.2191	1	22.9609
JHI-Hv50k-2016-14144	1H	17269082	-
JHI-Hv50k-2016-14145	1H	17269162	-
JHI-Hv50k-2016-14146	1H	17269239	HORVU1Hr1G007970
JHI-Hv50k-2016-14148	1H	17269279	HORVU1Hr1G007970
JHI-Hv50k-2016-14255	1H	17330498	HORVU1Hr1G008090	1	13.2191	1	23.348
JHI-Hv50k-2016-14258	1H	17330751	HORVU1Hr1G008090	1	13.2191	1	23.348
JHI-Hv50k-2016-14263	1H	17331521	HORVU1Hr1G008090	1	13.6161	1	23.348
SCRI_RS_171221	1H	17332852	HORVU1Hr1G008090	1	13.6161
JHI-Hv50k-2016-14300	1H	17337682	HORVU1Hr1G008100
JHI-Hv50k-2016-14306	1H	17338728	HORVU1Hr1G008100	1	13.6161
JHI-Hv50k-2016-14315	1H	17341264	HORVU1Hr1G008100
SCRI_RS_151047	1H	17341588	HORVU1Hr1G008100	1	13.6161	1	23.348
SCRI_RS_235243	1H	17566590	HORVU1Hr1G008120			1	23.348
JHI-Hv50k-2016-14323	1H	17567209	HORVU1Hr1G008120
JHI-Hv50k-2016-14331	1H	17568143	HORVU1Hr1G008120
JHI-Hv50k-2016-14332	1H	17568315	HORVU1Hr1G008120
JHI-Hv50k-2016-14342	1H	17569802	HORVU1Hr1G008120			1	23.348
JHI-Hv50k-2016-14345	1H	17570042	HORVU1Hr1G008120
BOPA1_1906-429	1H	17570246	HORVU1Hr1G008120
JHI-Hv50k-2016-14349	1H	17570331	HORVU1Hr1G008120
JHI-Hv50k-2016-14384	1H	17573125	-
JHI-Hv50k-2016-14418	1H	17583101	HORVU1Hr1G008130	1	13.6161
BOPA1_2901-1137	1H	17583107	HORVU1Hr1G008130	1	13.6161	1	23.348
JHI-Hv50k-2016-14473	1H	17901229	HORVU1Hr1G008230
JHI-Hv50k-2016-14476	1H	17901406	HORVU1Hr1G008230	1	13.6161	1	23.348
JHI-Hv50k-2016-14477	1H	17901497	HORVU1Hr1G008230
JHI-Hv50k-2016-14482	1H	17902352	HORVU1Hr1G008230
JHI-Hv50k-2016-14484	1H	17902874	HORVU1Hr1G008230
JHI-Hv50k-2016-14491	1H	17906562	-
JHI-Hv50k-2016-14498	1H	17906703	-
SCRI_RS_117492	1H	17908362	HORVU1Hr1G008250	1	13.6161	1	23.348
JHI-Hv50k-2016-14551	1H	17910385	HORVU1Hr1G008250
JHI-Hv50k-2016-14553	1H	17910511	HORVU1Hr1G008250
JHI-Hv50k-2016-14570	1H	17911522	HORVU1Hr1G008250	1	13.6161	1	23.348
JHI-Hv50k-2016-14597	1H	18109006	HORVU1Hr1G008290
JHI-Hv50k-2016-14601	1H	18109197	HORVU1Hr1G008290
JHI-Hv50k-2016-14602	1H	18109259	HORVU1Hr1G008290
JHI-Hv50k-2016-14603	1H	18109525	HORVU1Hr1G008290
JHI-Hv50k-2016-14614	1H	18158260	-
JHI-Hv50k-2016-14617	1H	18158583	HORVU1Hr1G008300
JHI-Hv50k-2016-14622	1H	18160925	HORVU1Hr1G008300
JHI-Hv50k-2016-14629	1H	18162946	HORVU1Hr1G008300
JHI-Hv50k-2016-14644	1H	18349972	-
JHI-Hv50k-2016-14675	1H	18355586	HORVU1Hr1G008330
JHI-Hv50k-2016-14681	1H	18357862	HORVU1Hr1G008330
SCRI_RS_155382	1H	18358066	HORVU1Hr1G008330
JHI-Hv50k-2016-14683	1H	18358190	HORVU1Hr1G008330
JHI-Hv50k-2016-14691	1H	18358840	HORVU1Hr1G008330
BOPA1_5318-436	1H	18359684	HORVU1Hr1G008330	1	13.6161
JHI-Hv50k-2016-14705	1H	18393736	-
JHI-Hv50k-2016-14717	1H	18409665	HORVU1Hr1G008350
JHI-Hv50k-2016-14718	1H	18409809	HORVU1Hr1G008350
JHI-Hv50k-2016-14760	1H	18461522	HORVU1Hr1G008360
JHI-Hv50k-2016-14788	1H	18463485	HORVU1Hr1G008360
JHI-Hv50k-2016-14793	1H	18463816	HORVU1Hr1G008360
JHI-Hv50k-2016-14867	1H	18502156	HORVU1Hr1G008450
JHI-Hv50k-2016-14899	1H	18559531	HORVU1Hr1G008490
JHI-Hv50k-2016-14903	1H	18561685	HORVU1Hr1G008490
JHI-Hv50k-2016-14904	1H	18561778	HORVU1Hr1G008490
JHI-Hv50k-2016-14906	1H	18562904	HORVU1Hr1G008490
JHI-Hv50k-2016-14907	1H	18563736	HORVU1Hr1G008490
JHI-Hv50k-2016-14916	1H	18611913	-
JHI-Hv50k-2016-14925	1H	18642567	HORVU1Hr1G008520
JHI-Hv50k-2016-14929	1H	18642652	HORVU1Hr1G008520	1	14.4116	1	24.9076
JHI-Hv50k-2016-14930	1H	18642704	HORVU1Hr1G008520	1	14.4116	1	24.9076
JHI-Hv50k-2016-14932	1H	18642819	HORVU1Hr1G008520			1	24.9076
JHI-Hv50k-2016-14933	1H	18642933	HORVU1Hr1G008520
SCRI_RS_123187	1H	18664341	HORVU1Hr1G008530	1	14.4116
JHI-Hv50k-2016-14950	1H	18664781	HORVU1Hr1G008530	1	14.4116
JHI-Hv50k-2016-15008	1H	18670927	HORVU1Hr1G008540
JHI-Hv50k-2016-15012	1H	18671314	HORVU1Hr1G008540
JHI-Hv50k-2016-15013	1H	18671367	HORVU1Hr1G008540
JHI-Hv50k-2016-15016	1H	18671493	-
JHI-Hv50k-2016-15025	1H	18775643	HORVU1Hr1G008560			1	25.6714
JHI-Hv50k-2016-15026	1H	18776161	HORVU1Hr1G008560
JHI-Hv50k-2016-15027	1H	18776441	HORVU1Hr1G008560			1	25.6714
JHI-Hv50k-2016-15028	1H	18776487	HORVU1Hr1G008560
JHI-Hv50k-2016-15029	1H	18776566	HORVU1Hr1G008560
JHI-Hv50k-2016-15033	1H	18777086	HORVU1Hr1G008560			1	25.6714
JHI-Hv50k-2016-15043	1H	18777803	HORVU1Hr1G008560			1	25.6714
JHI-Hv50k-2016-15048	1H	18777910	HORVU1Hr1G008560			1	25.6714
JHI-Hv50k-2016-15050	1H	18778011	HORVU1Hr1G008560			1	25.6714
JHI-Hv50k-2016-15051	1H	18778066	HORVU1Hr1G008560			1	25.6714
JHI-Hv50k-2016-15062	1H	18778663	HORVU1Hr1G008560
JHI-Hv50k-2016-15065	1H	18778946	HORVU1Hr1G008560
JHI-Hv50k-2016-15066	1H	18779090	HORVU1Hr1G008560
JHI-Hv50k-2016-15067	1H	18779202	HORVU1Hr1G008560
JHI-Hv50k-2016-15068	1H	18779328	HORVU1Hr1G008560			1	25.6714
JHI-Hv50k-2016-15072	1H	18779438	HORVU1Hr1G008560
JHI-Hv50k-2016-15073	1H	18779490	HORVU1Hr1G008560			1	25.6714
JHI-Hv50k-2016-15075	1H	18779587	HORVU1Hr1G008560			1	25.6714
JHI-Hv50k-2016-15082	1H	18779793	HORVU1Hr1G008560			1	25.6714
JHI-Hv50k-2016-15099	1H	18780524	HORVU1Hr1G008560			1	25.6714
JHI-Hv50k-2016-15113	1H	18793044	HORVU1Hr1G008580	1	14.8181	1	25.6714
JHI-Hv50k-2016-15116	1H	18793288	HORVU1Hr1G008580			1	25.6714
JHI-Hv50k-2016-15117	1H	18793423	HORVU1Hr1G008580
JHI-Hv50k-2016-15118	1H	18793606	HORVU1Hr1G008590
JHI-Hv50k-2016-15127	1H	18795528	HORVU1Hr1G008590
JHI-Hv50k-2016-15129	1H	18796076	-
JHI-Hv50k-2016-15134	1H	18802688	HORVU1Hr1G008620
JHI-Hv50k-2016-15135	1H	18802952	HORVU1Hr1G008620			1	25.6714
JHI-Hv50k-2016-15136	1H	18803165	HORVU1Hr1G008620
JHI-Hv50k-2016-15143	1H	18803599	HORVU1Hr1G008620
JHI-Hv50k-2016-15144	1H	18803662	HORVU1Hr1G008620
JHI-Hv50k-2016-15145	1H	18803680	HORVU1Hr1G008620			1	25.6714
JHI-Hv50k-2016-15149	1H	18806841	HORVU1Hr1G008620			1	25.6714
JHI-Hv50k-2016-15151	1H	18807092	HORVU1Hr1G008620
JHI-Hv50k-2016-15152	1H	18807230	HORVU1Hr1G008620
BOPA1_5194-1118	1H	18807356	HORVU1Hr1G008620			1	25.6714
JHI-Hv50k-2016-15160	1H	18807696	-
JHI-Hv50k-2016-15164	1H	18807860	-
JHI-Hv50k-2016-15183	1H	18846135	HORVU1Hr1G008650
JHI-Hv50k-2016-15195	1H	18846585	HORVU1Hr1G008650
JHI-Hv50k-2016-15198	1H	18846972	HORVU1Hr1G008650
JHI-Hv50k-2016-15206	1H	18848388	-
JHI-Hv50k-2016-15222	1H	18905888	-
JHI-Hv50k-2016-15232	1H	18906106	HORVU1Hr1G008670
JHI-Hv50k-2016-15252	1H	18909527	-
JHI-Hv50k-2016-15254	1H	18909620	-
JHI-Hv50k-2016-15255	1H	18909673	-
JHI-Hv50k-2016-15256	1H	18909727	-
JHI-Hv50k-2016-15264	1H	18923285	-
SCRI_RS_176084	1H	19122608	HORVU1Hr1G008690	1	16.0645
JHI-Hv50k-2016-15283	1H	19122857	HORVU1Hr1G008690	1	16.0645
JHI-Hv50k-2016-15302	1H	19270504	HORVU1Hr1G008750	1	16.0645
BOPA1_6081-850	1H	19370549	HORVU1Hr1G008810	1	16.9138
JHI-Hv50k-2016-15317	1H	19370796	HORVU1Hr1G008810	1	16.9138
JHI-Hv50k-2016-15319	1H	19371008	-	1	16.9138
JHI-Hv50k-2016-15322	1H	19463622	-
JHI-Hv50k-2016-15323	1H	19464502	-	1	16.9138
JHI-Hv50k-2016-15324	1H	19466847	HORVU1Hr1G008830	1	16.9138
JHI-Hv50k-2016-15327	1H	19468893	HORVU1Hr1G008830	1	16.9138
JHI-Hv50k-2016-15328	1H	19469279	HORVU1Hr1G008830
JHI-Hv50k-2016-15341	1H	19495507	-
JHI-Hv50k-2016-15347	1H	19668268	HORVU1Hr1G008900
JHI-Hv50k-2016-15348	1H	19673383	HORVU1Hr1G008910	1	16.9138
JHI-Hv50k-2016-15349	1H	19673620	HORVU1Hr1G008910	1	16.9138
JHI-Hv50k-2016-15350	1H	19673687	HORVU1Hr1G008910	1	16.9138
JHI-Hv50k-2016-15355	1H	19681931	HORVU1Hr1G008910
SCRI_RS_239784	1H	19951710	HORVU1Hr1G008940
JHI-Hv50k-2016-15407	1H	19951842	HORVU1Hr1G008940
JHI-Hv50k-2016-15408	1H	19951982	HORVU1Hr1G008940	1	16.9138
JHI-Hv50k-2016-15410	1H	19953793	HORVU1Hr1G008940	1	16.9138
JHI-Hv50k-2016-15414	1H	19956443	HORVU1Hr1G008940	1	16.9138
JHI-Hv50k-2016-15419	1H	19957937	HORVU1Hr1G008940	1	16.9138
JHI-Hv50k-2016-15425	1H	19982338	-
JHI-Hv50k-2016-15452	1H	20003669	-
SCRI_RS_150500	1H	20170947	HORVU1Hr1G009030
JHI-Hv50k-2016-15510	1H	20235361	HORVU1Hr1G009100	1	22.9014
JHI-Hv50k-2016-15515	1H	20235848	HORVU1Hr1G009100	1	22.9014	1	30.6545
JHI-Hv50k-2016-15523	1H	20236500	HORVU1Hr1G009100	1	22.9014	1	30.6545
JHI-Hv50k-2016-15529	1H	20236751	HORVU1Hr1G009100	1	22.9014	1	30.6545
JHI-Hv50k-2016-15574	1H	20239136	HORVU1Hr1G009100	1	22.9014	1	30.6545
JHI-Hv50k-2016-15598	1H	20291169	HORVU1Hr1G009110	1	22.9014	1	30.6545
JHI-Hv50k-2016-15607	1H	20318267	-
JHI-Hv50k-2016-15608	1H	20318440	-	1	23.2583	1	32.0187
JHI-Hv50k-2016-15609	1H	20318512	-	1	23.2583	1	32.0187
JHI-Hv50k-2016-15610	1H	20318809	-
BOPA2_12_31276	1H	20336402	HORVU1Hr1G009130	1	23.2583	1	32.0187
JHI-Hv50k-2016-15630	1H	20349356	HORVU1Hr1G009150	1	22.9014
JHI-Hv50k-2016-15633	1H	20349530	-
JHI-Hv50k-2016-15705	1H	20485873	HORVU1Hr1G009240	1	23.2583	1	32.0187
JHI-Hv50k-2016-15707	1H	20486219	HORVU1Hr1G009240
JHI-Hv50k-2016-15708	1H	20486619	HORVU1Hr1G009240	1	23.2583	1	32.0187
JHI-Hv50k-2016-15710	1H	20487105	HORVU1Hr1G009240	1	23.2583	1	32.0187
JHI-Hv50k-2016-15711	1H	20487201	HORVU1Hr1G009240
JHI-Hv50k-2016-15715	1H	20487714	HORVU1Hr1G009240	1	23.2583	1	32.0187
JHI-Hv50k-2016-15718	1H	20488795	HORVU1Hr1G009240
JHI-Hv50k-2016-15719	1H	20488939	HORVU1Hr1G009240	1	23.2583	1	32.0187
JHI-Hv50k-2016-15722	1H	20489377	HORVU1Hr1G009240	1	23.2583	1	32.0187
JHI-Hv50k-2016-15730	1H	20673323	-
JHI-Hv50k-2016-15731	1H	20673463	-	1	23.2583	1	32.0187
JHI-Hv50k-2016-15732	1H	20673868	-	1	23.2583	1	32.0187
JHI-Hv50k-2016-15733	1H	20673902	-
JHI-Hv50k-2016-15789	1H	21024505	-	1	23.2583
JHI-Hv50k-2016-15815	1H	21170506	-
JHI-Hv50k-2016-15816	1H	21170645	-
JHI-Hv50k-2016-15867	1H	21405503	HORVU1Hr1G009560
JHI-Hv50k-2016-15868	1H	21405717	HORVU1Hr1G009560	1	23.2583	1	32.0187
JHI-Hv50k-2016-15869	1H	21405736	HORVU1Hr1G009560	1	23.2583	1	32.0187
JHI-Hv50k-2016-15870	1H	21405863	HORVU1Hr1G009560
JHI-Hv50k-2016-15952	1H	21746829	HORVU1Hr1G009630
JHI-Hv50k-2016-15962	1H	21795761	HORVU1Hr1G009640			1	32.3623
JHI-Hv50k-2016-15963	1H	21796326	HORVU1Hr1G009640			1	32.3623
JHI-Hv50k-2016-15964	1H	21796427	HORVU1Hr1G009640			1	32.3623
JHI-Hv50k-2016-16019	1H	21918164	-
JHI-Hv50k-2016-16025	1H	21933694	-
JHI-Hv50k-2016-16026	1H	21933874	-
JHI-Hv50k-2016-16027	1H	21933932	-
JHI-Hv50k-2016-16033	1H	22019015	HORVU1Hr1G009760
JHI-Hv50k-2016-16035	1H	22019064	HORVU1Hr1G009760	1	23.2583	1	34.0493
JHI-Hv50k-2016-16053	1H	22032235	HORVU1Hr1G009800
JHI-Hv50k-2016-16056	1H	22067358	-
JHI-Hv50k-2016-16064	1H	22067619	-	1	23.2583	1	34.0493
JHI-Hv50k-2016-16065	1H	22067628	-
JHI-Hv50k-2016-16066	1H	22067690	-	1	23.2583	1	34.0493
JHI-Hv50k-2016-16067	1H	22067727	-	1	23.2583	1	34.0493
JHI-Hv50k-2016-16080	1H	22167862	HORVU1Hr1G009900
JHI-Hv50k-2016-16081	1H	22168359	HORVU1Hr1G009900
JHI-Hv50k-2016-16093	1H	22172229	HORVU1Hr1G009900
SCRI_RS_128285	1H	22176692	HORVU1Hr1G009900
JHI-Hv50k-2016-16125	1H	22565241	HORVU1Hr1G009950
JHI-Hv50k-2016-16128	1H	22566234	HORVU1Hr1G009950
JHI-Hv50k-2016-16129	1H	22566595	HORVU1Hr1G009950	1	26.3567
JHI-Hv50k-2016-16132	1H	22567280	HORVU1Hr1G009950
BOPA1_3751-1136	1H	22567867	HORVU1Hr1G009950	1	26.3567
SCRI_RS_126734	1H	22837846	HORVU1Hr1G010030	1	26.3567
JHI-Hv50k-2016-16143	1H	22839213	HORVU1Hr1G010040			1	34.3683
JHI-Hv50k-2016-16150	1H	22839699	HORVU1Hr1G010040	1	26.3567	1	34.3683
JHI-Hv50k-2016-16158	1H	22841235	HORVU1Hr1G010040	1	26.3567
JHI-Hv50k-2016-16159	1H	22841321	HORVU1Hr1G010040	1	26.3567
JHI-Hv50k-2016-16174	1H	22915320	-
JHI-Hv50k-2016-16177	1H	23014041	HORVU1Hr1G010110
JHI-Hv50k-2016-16178	1H	23014133	HORVU1Hr1G010110
JHI-Hv50k-2016-16180	1H	23014757	HORVU1Hr1G010110
JHI-Hv50k-2016-16185	1H	23049402	HORVU1Hr1G010120
JHI-Hv50k-2016-16203	1H	23050433	HORVU1Hr1G010120
JHI-Hv50k-2016-16213	1H	23050646	HORVU1Hr1G010120
JHI-Hv50k-2016-16218	1H	23059287	-	1	26.3567	1	34.3683
JHI-Hv50k-2016-16219	1H	23059420	-	1	26.3567
JHI-Hv50k-2016-16224	1H	23060046	HORVU1Hr1G010130	1	26.3567
JHI-Hv50k-2016-16232	1H	23062021	HORVU1Hr1G010130
JHI-Hv50k-2016-16233	1H	23062109	HORVU1Hr1G010130
JHI-Hv50k-2016-16240	1H	23147584	-
JHI-Hv50k-2016-16245	1H	23167657	HORVU1Hr1G010210
JHI-Hv50k-2016-16247	1H	23167661	HORVU1Hr1G010210
JHI-Hv50k-2016-16248	1H	23168216	HORVU1Hr1G010210
JHI-Hv50k-2016-16250	1H	23168868	HORVU1Hr1G010210
JHI-Hv50k-2016-16252	1H	23168973	HORVU1Hr1G010210
JHI-Hv50k-2016-16253	1H	23169058	HORVU1Hr1G010210
JHI-Hv50k-2016-16255	1H	23169234	-
JHI-Hv50k-2016-16256	1H	23169235	-
JHI-Hv50k-2016-16257	1H	23201377	HORVU1Hr1G010220
JHI-Hv50k-2016-16260	1H	23202362	HORVU1Hr1G010220
JHI-Hv50k-2016-16264	1H	23219314	HORVU1Hr1G010230
JHI-Hv50k-2016-16286	1H	23224440	HORVU1Hr1G010250	1	28.0037
JHI-Hv50k-2016-16287	1H	23224486	HORVU1Hr1G010250	1	28.0037
JHI-Hv50k-2016-16306	1H	23814229	HORVU1Hr1G010380
BOPA1_5346-1587	1H	23815813	HORVU1Hr1G010380	1	28.3411
JHI-Hv50k-2016-16328	1H	23820821	HORVU1Hr1G010390
JHI-Hv50k-2016-16331	1H	23821649	HORVU1Hr1G010390	1	28.3411
JHI-Hv50k-2016-16332	1H	23822131	HORVU1Hr1G010390
JHI-Hv50k-2016-16335	1H	23822794	HORVU1Hr1G010390
JHI-Hv50k-2016-16350	1H	23828460	-
JHI-Hv50k-2016-16372	1H	23871002	HORVU1Hr1G010400
JHI-Hv50k-2016-16373	1H	23871066	HORVU1Hr1G010400
JHI-Hv50k-2016-16384	1H	23923244	HORVU1Hr1G010440
JHI-Hv50k-2016-16386	1H	23923716	HORVU1Hr1G010440
JHI-Hv50k-2016-16388	1H	23925161	HORVU1Hr1G010440
JHI-Hv50k-2016-16391	1H	23925544	HORVU1Hr1G010440
JHI-Hv50k-2016-16396	1H	23930305	HORVU1Hr1G010450
JHI-Hv50k-2016-16398	1H	23930478	HORVU1Hr1G010450
JHI-Hv50k-2016-16399	1H	23930597	HORVU1Hr1G010450
JHI-Hv50k-2016-16400	1H	23930651	HORVU1Hr1G010450
JHI-Hv50k-2016-16401	1H	23930757	HORVU1Hr1G010450
JHI-Hv50k-2016-16403	1H	23930785	HORVU1Hr1G010450
JHI-Hv50k-2016-16404	1H	23930896	HORVU1Hr1G010450
JHI-Hv50k-2016-16405	1H	23931000	HORVU1Hr1G010450
JHI-Hv50k-2016-16413	1H	23931519	HORVU1Hr1G010450
JHI-Hv50k-2016-16414	1H	23931793	HORVU1Hr1G010450
JHI-Hv50k-2016-16437	1H	23935233	HORVU1Hr1G010470
JHI-Hv50k-2016-16442	1H	23935346	HORVU1Hr1G010470
JHI-Hv50k-2016-16444	1H	23935376	HORVU1Hr1G010470
JHI-Hv50k-2016-16445	1H	23935508	HORVU1Hr1G010470
JHI-Hv50k-2016-16446	1H	23935567	HORVU1Hr1G010470
JHI-Hv50k-2016-16448	1H	23935577	HORVU1Hr1G010470
JHI-Hv50k-2016-16449	1H	23935715	HORVU1Hr1G010470
JHI-Hv50k-2016-16450	1H	23935902	HORVU1Hr1G010470
JHI-Hv50k-2016-16451	1H	23935910	HORVU1Hr1G010470
JHI-Hv50k-2016-16456	1H	23936732	HORVU1Hr1G010470
JHI-Hv50k-2016-16459	1H	23936756	HORVU1Hr1G010470
JHI-Hv50k-2016-16460	1H	23936833	HORVU1Hr1G010470
JHI-Hv50k-2016-16461	1H	23936886	HORVU1Hr1G010470
JHI-Hv50k-2016-16462	1H	23936996	HORVU1Hr1G010470
JHI-Hv50k-2016-16464	1H	23937062	HORVU1Hr1G010470
JHI-Hv50k-2016-16465	1H	23937181	HORVU1Hr1G010470
JHI-Hv50k-2016-16466	1H	23937323	HORVU1Hr1G010470
JHI-Hv50k-2016-16467	1H	23937324	HORVU1Hr1G010470
JHI-Hv50k-2016-16468	1H	23937409	HORVU1Hr1G010470
JHI-Hv50k-2016-16469	1H	23937416	HORVU1Hr1G010470
JHI-Hv50k-2016-16470	1H	23937575	HORVU1Hr1G010470
JHI-Hv50k-2016-16472	1H	23937767	HORVU1Hr1G010470
JHI-Hv50k-2016-16473	1H	23937853	HORVU1Hr1G010470
JHI-Hv50k-2016-16474	1H	23937977	HORVU1Hr1G010470
JHI-Hv50k-2016-16475	1H	23938007	HORVU1Hr1G010470
JHI-Hv50k-2016-16477	1H	23938301	HORVU1Hr1G010470
JHI-Hv50k-2016-16478	1H	23938304	HORVU1Hr1G010470
JHI-Hv50k-2016-16479	1H	23938405	HORVU1Hr1G010470
JHI-Hv50k-2016-16480	1H	23938524	HORVU1Hr1G010470
JHI-Hv50k-2016-16481	1H	23938684	HORVU1Hr1G010470
JHI-Hv50k-2016-16482	1H	23938768	HORVU1Hr1G010470
JHI-Hv50k-2016-16486	1H	23939268	HORVU1Hr1G010470
JHI-Hv50k-2016-16487	1H	23939291	HORVU1Hr1G010470
JHI-Hv50k-2016-16488	1H	23939360	HORVU1Hr1G010470
JHI-Hv50k-2016-16489	1H	23939401	HORVU1Hr1G010470
JHI-Hv50k-2016-16490	1H	23939593	HORVU1Hr1G010470
JHI-Hv50k-2016-16491	1H	23939940	HORVU1Hr1G010470
JHI-Hv50k-2016-16492	1H	23940188	HORVU1Hr1G010470
JHI-Hv50k-2016-16494	1H	23940572	HORVU1Hr1G010470
JHI-Hv50k-2016-16495	1H	23940651	HORVU1Hr1G010470
JHI-Hv50k-2016-16496	1H	23940750	HORVU1Hr1G010470
JHI-Hv50k-2016-16497	1H	23940948	HORVU1Hr1G010470
JHI-Hv50k-2016-16498	1H	23941149	HORVU1Hr1G010470
JHI-Hv50k-2016-16499	1H	23941245	HORVU1Hr1G010470
JHI-Hv50k-2016-16500	1H	23941397	HORVU1Hr1G010470
JHI-Hv50k-2016-16504	1H	23942700	HORVU1Hr1G010470
JHI-Hv50k-2016-16505	1H	23942808	HORVU1Hr1G010470
JHI-Hv50k-2016-16506	1H	23943241	HORVU1Hr1G010470
JHI-Hv50k-2016-16507	1H	23943414	HORVU1Hr1G010470
JHI-Hv50k-2016-16508	1H	23943657	HORVU1Hr1G010470
JHI-Hv50k-2016-16509	1H	23944077	HORVU1Hr1G010470
JHI-Hv50k-2016-16510	1H	23944152	HORVU1Hr1G010470
JHI-Hv50k-2016-16514	1H	23944212	HORVU1Hr1G010470
JHI-Hv50k-2016-16516	1H	23944465	HORVU1Hr1G010470
JHI-Hv50k-2016-16517	1H	23944546	HORVU1Hr1G010470
JHI-Hv50k-2016-16518	1H	23944568	HORVU1Hr1G010470
JHI-Hv50k-2016-16521	1H	23945221	HORVU1Hr1G010470
JHI-Hv50k-2016-16524	1H	23946541	HORVU1Hr1G010470
JHI-Hv50k-2016-16526	1H	23947099	HORVU1Hr1G010470
JHI-Hv50k-2016-16527	1H	23947107	HORVU1Hr1G010470
JHI-Hv50k-2016-16542	1H	23948424	HORVU1Hr1G010470
JHI-Hv50k-2016-16559	1H	24024792	-
JHI-Hv50k-2016-16560	1H	24024920	HORVU1Hr1G010490
SCRI_RS_161702	1H	24025029	HORVU1Hr1G010490
SCRI_RS_116548	1H	24027749	HORVU1Hr1G010510
JHI-Hv50k-2016-16575	1H	24029767	HORVU1Hr1G010510
JHI-Hv50k-2016-16601	1H	24039540	HORVU1Hr1G010520
JHI-Hv50k-2016-16604	1H	24041841	HORVU1Hr1G010520
JHI-Hv50k-2016-16605	1H	24041878	HORVU1Hr1G010520
JHI-Hv50k-2016-16622	1H	24657810	HORVU1Hr1G010670	1	29.3118	1	36.0236
JHI-Hv50k-2016-16623	1H	24657837	HORVU1Hr1G010670	1	29.3118	1	36.0236
JHI-Hv50k-2016-16624	1H	24657925	HORVU1Hr1G010670	1	29.3118
JHI-Hv50k-2016-16625	1H	24658016	HORVU1Hr1G010670	1	29.3118	1	36.0236
JHI-Hv50k-2016-16626	1H	24658134	HORVU1Hr1G010670	1	29.3118	1	36.0236
JHI-Hv50k-2016-16636	1H	25046880	HORVU1Hr1G010780	1	29.6274	1	36.0236
JHI-Hv50k-2016-16638	1H	25047203	HORVU1Hr1G010780	1	29.6274	1	36.0236
JHI-Hv50k-2016-16641	1H	25047457	HORVU1Hr1G010780	1	29.6274	1	36.0236
JHI-Hv50k-2016-16644	1H	25048724	HORVU1Hr1G010780	1	29.6274	1	36.0236
JHI-Hv50k-2016-16648	1H	25328839	HORVU1Hr1G010800	1	29.6274	1	36.0236
JHI-Hv50k-2016-16650	1H	25330942	HORVU1Hr1G010800	1	29.6274	1	36.0236
JHI-Hv50k-2016-16651	1H	25331572	HORVU1Hr1G010800	1	29.6274	1	36.0236
JHI-Hv50k-2016-16654	1H	25334191	HORVU1Hr1G010810	1	29.6274	1	36.0236
JHI-Hv50k-2016-16655	1H	25335685	HORVU1Hr1G010810	1	29.6274	1	36.0236
JHI-Hv50k-2016-16657	1H	25337690	HORVU1Hr1G010810	1	29.6274	1	36.0236
BOPA1_6238-243	1H	27636684	HORVU1Hr1G011430	1	29.6274	1	36.0236
JHI-Hv50k-2016-16677	1H	27684392	-
JHI-Hv50k-2016-16680	1H	27684540	HORVU1Hr1G011450	1	29.6274	1	36.0236
JHI-Hv50k-2016-16684	1H	27685464	HORVU1Hr1G011450
JHI-Hv50k-2016-16711	1H	27827534	-
JHI-Hv50k-2016-16712	1H	27827623	-	1	29.6274	1	36.0236
JHI-Hv50k-2016-16715	1H	27827983	HORVU1Hr1G011480
JHI-Hv50k-2016-16731	1H	27866730	HORVU1Hr1G011520			1	36.0236
JHI-Hv50k-2016-16732	1H	27866915	HORVU1Hr1G011520			1	36.0236
JHI-Hv50k-2016-16733	1H	27867031	HORVU1Hr1G011520			1	36.0236
JHI-Hv50k-2016-16735	1H	27867306	HORVU1Hr1G011520	1	29.6274	1	36.0236
JHI-Hv50k-2016-16778	1H	28058019	HORVU1Hr1G011600			1	36.0236
JHI-Hv50k-2016-16780	1H	28058296	HORVU1Hr1G011600			1	36.0236
JHI-Hv50k-2016-16787	1H	28059377	HORVU1Hr1G011600			1	36.0236
JHI-Hv50k-2016-16799	1H	28060605	HORVU1Hr1G011600			1	36.0236
JHI-Hv50k-2016-16800	1H	28060825	HORVU1Hr1G011600			1	36.0236
JHI-Hv50k-2016-16807	1H	28061209	HORVU1Hr1G011600			1	36.0236
JHI-Hv50k-2016-16839	1H	28643240	HORVU1Hr1G011790			1	36.0236
BOPA2_12_31177	1H	28643791	HORVU1Hr1G011790			1	36.0236
JHI-Hv50k-2016-16845	1H	28645635	HORVU1Hr1G011800			1	36.0236
JHI-Hv50k-2016-16854	1H	28648031	-
JHI-Hv50k-2016-16856	1H	28648159	-
JHI-Hv50k-2016-16859	1H	28823904	HORVU1Hr1G011840
JHI-Hv50k-2016-16862	1H	28824035	HORVU1Hr1G011840
JHI-Hv50k-2016-16863	1H	28824131	HORVU1Hr1G011840
JHI-Hv50k-2016-16871	1H	28825249	HORVU1Hr1G011840
JHI-Hv50k-2016-16877	1H	28826709	HORVU1Hr1G011840
JHI-Hv50k-2016-16885	1H	28893999	HORVU1Hr1G011860
JHI-Hv50k-2016-16903	1H	29070448	HORVU1Hr1G011870
JHI-Hv50k-2016-16906	1H	29071003	HORVU1Hr1G011870
JHI-Hv50k-2016-16907	1H	29071268	HORVU1Hr1G011870
JHI-Hv50k-2016-16908	1H	29071299	HORVU1Hr1G011870
JHI-Hv50k-2016-16909	1H	29071355	HORVU1Hr1G011870
JHI-Hv50k-2016-16911	1H	29071414	HORVU1Hr1G011870
JHI-Hv50k-2016-16913	1H	29072659	HORVU1Hr1G011870
JHI-Hv50k-2016-16918	1H	29074324	HORVU1Hr1G011870
JHI-Hv50k-2016-16921	1H	29074416	HORVU1Hr1G011870
JHI-Hv50k-2016-16922	1H	29074557	HORVU1Hr1G011870
JHI-Hv50k-2016-16923	1H	29074631	HORVU1Hr1G011870
JHI-Hv50k-2016-16924	1H	29074742	HORVU1Hr1G011870
JHI-Hv50k-2016-16925	1H	29074793	HORVU1Hr1G011870
JHI-Hv50k-2016-16927	1H	29074893	HORVU1Hr1G011870
JHI-Hv50k-2016-16928	1H	29075095	HORVU1Hr1G011870
JHI-Hv50k-2016-16929	1H	29075109	HORVU1Hr1G011870
JHI-Hv50k-2016-16935	1H	29081514	HORVU1Hr1G011890
SCRI_RS_222748	1H	29082314	HORVU1Hr1G011890
JHI-Hv50k-2016-16937	1H	29082559	HORVU1Hr1G011890
JHI-Hv50k-2016-16943	1H	29083457	HORVU1Hr1G011890
JHI-Hv50k-2016-16945	1H	29083600	HORVU1Hr1G011890
JHI-Hv50k-2016-16946	1H	29084374	HORVU1Hr1G011890
JHI-Hv50k-2016-16965	1H	29229384	-
JHI-Hv50k-2016-16966	1H	29229441	-
JHI-Hv50k-2016-16967	1H	29229573	-
JHI-Hv50k-2016-16968	1H	29229607	-
JHI-Hv50k-2016-16975	1H	29358791	-
JHI-Hv50k-2016-16976	1H	29361717	-
JHI-Hv50k-2016-16991	1H	29691046	-
JHI-Hv50k-2016-16995	1H	29796461	HORVU1Hr1G011960
JHI-Hv50k-2016-16996	1H	29796932	-
JHI-Hv50k-2016-17000	1H	29865606	-
JHI-Hv50k-2016-17002	1H	29868365	-
JHI-Hv50k-2016-17006	1H	29880291	-
JHI-Hv50k-2016-17018	1H	29908059	-
JHI-Hv50k-2016-17023	1H	29942458	HORVU1Hr1G012090
JHI-Hv50k-2016-17024	1H	29942637	HORVU1Hr1G012090
JHI-Hv50k-2016-17026	1H	29942932	HORVU1Hr1G012090
JHI-Hv50k-2016-17028	1H	29943083	HORVU1Hr1G012090
JHI-Hv50k-2016-17031	1H	29972374	HORVU1Hr1G012100
JHI-Hv50k-2016-17035	1H	30046344	-
BOPA2_12_11357	1H	30093555	HORVU1Hr1G012110
JHI-Hv50k-2016-17036	1H	30193087	HORVU1Hr1G012140
JHI-Hv50k-2016-17038	1H	30193129	HORVU1Hr1G012140
JHI-Hv50k-2016-17040	1H	30267402	HORVU1Hr1G012180
JHI-Hv50k-2016-17042	1H	30268564	HORVU1Hr1G012180
JHI-Hv50k-2016-17043	1H	30269055	-
BOPA2_12_30817	1H	30299159	HORVU1Hr1G012190
JHI-Hv50k-2016-17064	1H	30387923	-
JHI-Hv50k-2016-17065	1H	30388121	-
JHI-Hv50k-2016-17066	1H	30388415	-
JHI-Hv50k-2016-17082	1H	30415538	HORVU1Hr1G012200
JHI-Hv50k-2016-17085	1H	30415961	HORVU1Hr1G012200
JHI-Hv50k-2016-17086	1H	30416065	HORVU1Hr1G012200
JHI-Hv50k-2016-17142	1H	30795092	-
JHI-Hv50k-2016-17144	1H	30795243	-
JHI-Hv50k-2016-17159	1H	30850420	HORVU1Hr1G012300
JHI-Hv50k-2016-17163	1H	30851982	HORVU1Hr1G012300
JHI-Hv50k-2016-17164	1H	30852030	HORVU1Hr1G012300
JHI-Hv50k-2016-17165	1H	30852350	HORVU1Hr1G012300
JHI-Hv50k-2016-17206	1H	31202894	HORVU1Hr1G012420
JHI-Hv50k-2016-17218	1H	31208217	HORVU1Hr1G012430
JHI-Hv50k-2016-17219	1H	31208313	HORVU1Hr1G012430
JHI-Hv50k-2016-17222	1H	31208579	HORVU1Hr1G012430
JHI-Hv50k-2016-17226	1H	31208646	HORVU1Hr1G012430
JHI-Hv50k-2016-17236	1H	31216240	HORVU1Hr1G012440
JHI-Hv50k-2016-17238	1H	31216563	HORVU1Hr1G012440
JHI-Hv50k-2016-17241	1H	31217057	HORVU1Hr1G012440
JHI-Hv50k-2016-17265	1H	31352574	HORVU1Hr1G012470
JHI-Hv50k-2016-17273	1H	31353645	HORVU1Hr1G012470
BOPA2_12_11498	1H	31354146	HORVU1Hr1G012470
JHI-Hv50k-2016-17275	1H	31354357	HORVU1Hr1G012470
JHI-Hv50k-2016-17277	1H	31354447	HORVU1Hr1G012470
JHI-Hv50k-2016-17331	1H	31526892	-
JHI-Hv50k-2016-17346	1H	31622459	HORVU1Hr1G012600
JHI-Hv50k-2016-17362	1H	31626218	-
JHI-Hv50k-2016-17364	1H	31626520	-
JHI-Hv50k-2016-17372	1H	31627014	-
JHI-Hv50k-2016-17393	1H	31630199	HORVU1Hr1G012620
JHI-Hv50k-2016-17394	1H	31630415	-
JHI-Hv50k-2016-17431	1H	31645986	-
JHI-Hv50k-2016-17441	1H	31646263	-
JHI-Hv50k-2016-17442	1H	31646326	-	1	31.1808
BOPA2_12_30336	1H	31676923	HORVU1Hr1G012680	1	31.4921
JHI-Hv50k-2016-17481	1H	31677013	HORVU1Hr1G012680
SCRI_RS_114047	1H	31685164	HORVU1Hr1G012690	1	31.4921
SCRI_RS_193392	1H	31685463	HORVU1Hr1G012690
JHI-Hv50k-2016-17496	1H	31932684	HORVU1Hr1G012700
JHI-Hv50k-2016-17526	1H	32102667	HORVU1Hr1G012720			1	37.6825
JHI-Hv50k-2016-17531	1H	32176959	HORVU1Hr1G012730
JHI-Hv50k-2016-17533	1H	32178059	HORVU1Hr1G012730			1	37.6825
JHI-Hv50k-2016-17545	1H	32183616	HORVU1Hr1G012730
JHI-Hv50k-2016-17683	1H	33444712	HORVU1Hr1G013040
SCRI_RS_153785	1H	33444893	HORVU1Hr1G013040			1	37.6825
JHI-Hv50k-2016-17700	1H	33479270	HORVU1Hr1G013120
JHI-Hv50k-2016-17701	1H	33479388	HORVU1Hr1G013120
SCRI_RS_170869	1H	33846707	HORVU1Hr1G013190			1	37.6825
JHI-Hv50k-2016-17754	1H	34085113	HORVU1Hr1G013210
JHI-Hv50k-2016-17765	1H	34086518	HORVU1Hr1G013210			1	37.6825
BOPA1_5381-1950	1H	34087694	HORVU1Hr1G013210			1	37.6825
JHI-Hv50k-2016-17846	1H	35612698	HORVU1Hr1G013450			1	37.6825
JHI-Hv50k-2016-17849	1H	35613995	HORVU1Hr1G013450			1	37.6825
JHI-Hv50k-2016-17850	1H	35614456	HORVU1Hr1G013450			1	37.6825
JHI-Hv50k-2016-17879	1H	35681722	HORVU1Hr1G013480
JHI-Hv50k-2016-17883	1H	35723813	HORVU1Hr1G013490
JHI-Hv50k-2016-17884	1H	35723817	HORVU1Hr1G013490			1	37.6825
JHI-Hv50k-2016-17885	1H	35724537	HORVU1Hr1G013490			1	37.6825
SCRI_RS_189483	1H	35725028	HORVU1Hr1G013490			1	37.6825
JHI-Hv50k-2016-17888	1H	35725314	HORVU1Hr1G013490
JHI-Hv50k-2016-17890	1H	35725481	HORVU1Hr1G013490
JHI-Hv50k-2016-17892	1H	35726250	HORVU1Hr1G013490			1	37.6825
JHI-Hv50k-2016-17893	1H	35726810	HORVU1Hr1G013490
JHI-Hv50k-2016-17894	1H	35727080	HORVU1Hr1G013490
JHI-Hv50k-2016-17895	1H	35727088	HORVU1Hr1G013490			1	37.6825
JHI-Hv50k-2016-17896	1H	35727318	HORVU1Hr1G013490
JHI-Hv50k-2016-17898	1H	35727509	HORVU1Hr1G013490			1	37.6825
JHI-Hv50k-2016-17900	1H	35728018	HORVU1Hr1G013490
JHI-Hv50k-2016-17901	1H	35728332	HORVU1Hr1G013490			1	37.6825
JHI-Hv50k-2016-17902	1H	35728427	HORVU1Hr1G013490
JHI-Hv50k-2016-17903	1H	35728672	HORVU1Hr1G013490			1	37.6825
JHI-Hv50k-2016-17904	1H	35728944	HORVU1Hr1G013490
JHI-Hv50k-2016-17905	1H	35728954	HORVU1Hr1G013490			1	37.6825
JHI-Hv50k-2016-17906	1H	35729093	HORVU1Hr1G013490
JHI-Hv50k-2016-17907	1H	35729187	-			1	37.6825
JHI-Hv50k-2016-17926	1H	35971057	-
SCRI_RS_140837	1H	36073806	HORVU1Hr1G013560
JHI-Hv50k-2016-17965	1H	36073867	HORVU1Hr1G013560
JHI-Hv50k-2016-17966	1H	36074373	HORVU1Hr1G013560
JHI-Hv50k-2016-17967	1H	36074648	HORVU1Hr1G013560
JHI-Hv50k-2016-17993	1H	36170507	HORVU1Hr1G013580	1	32.7591	1	37.6825
SCRI_RS_184784	1H	36171029	HORVU1Hr1G013580
JHI-Hv50k-2016-17996	1H	36172031	HORVU1Hr1G013580
SCRI_RS_11615	1H	36439607	HORVU1Hr1G013600
JHI-Hv50k-2016-18006	1H	36439765	HORVU1Hr1G013600
JHI-Hv50k-2016-18027	1H	36450777	HORVU1Hr1G013600	1	32.7591	1	37.6825
JHI-Hv50k-2016-18032	1H	36455926	HORVU1Hr1G013600
JHI-Hv50k-2016-18039	1H	36457092	HORVU1Hr1G013600
JHI-Hv50k-2016-18042	1H	36457358	HORVU1Hr1G013600
JHI-Hv50k-2016-18043	1H	36457484	HORVU1Hr1G013600
SCRI_RS_189637	1H	36457833	HORVU1Hr1G013600	1	32.7591	1	37.6825
SCRI_RS_160545	1H	36462613	HORVU1Hr1G013640
BOPA1_2314-1412	1H	36687040	HORVU1Hr1G013680			1	37.6825
JHI-Hv50k-2016-18068	1H	36739223	HORVU1Hr1G013700			1	37.6825
JHI-Hv50k-2016-18132	1H	36948211	HORVU1Hr1G013730			1	37.6825
JHI-Hv50k-2016-18133	1H	36948325	HORVU1Hr1G013730	1	32.7591	1	37.6825
SCRI_RS_147042	1H	36948325	HORVU1Hr1G013730	1	32.7591	1	37.6825
JHI-Hv50k-2016-18134	1H	36948337	HORVU1Hr1G013730	1	32.7591	1	37.6825
JHI-Hv50k-2016-18136	1H	36948682	HORVU1Hr1G013730
JHI-Hv50k-2016-18138	1H	36948781	HORVU1Hr1G013730	1	32.7591	1	37.6825
JHI-Hv50k-2016-18139	1H	36948994	HORVU1Hr1G013730	1	32.7591	1	37.6825
JHI-Hv50k-2016-18141	1H	36949091	HORVU1Hr1G013730	1	32.7591	1	37.6825
JHI-Hv50k-2016-18142	1H	36949094	HORVU1Hr1G013730	1	32.7591	1	37.6825
JHI-Hv50k-2016-18146	1H	36949668	HORVU1Hr1G013730	1	32.7591
JHI-Hv50k-2016-18148	1H	36950017	HORVU1Hr1G013730	1	32.7591
JHI-Hv50k-2016-18149	1H	36950290	HORVU1Hr1G013730			1	37.6825
BOPA1_409-1643	1H	37114410	HORVU1Hr1G013740	1	32.7591	1	37.6825
JHI-Hv50k-2016-18153	1H	37120920	HORVU1Hr1G013750	1	32.7591
JHI-Hv50k-2016-18158	1H	37121216	HORVU1Hr1G013750	1	32.7591	1	37.6825
JHI-Hv50k-2016-18159	1H	37121276	HORVU1Hr1G013750			1	37.6825
JHI-Hv50k-2016-18160	1H	37121657	HORVU1Hr1G013760			1	37.6825
BOPA1_3277-446	1H	37164507	HORVU1Hr1G013780			1	37.6825
JHI-Hv50k-2016-18163	1H	37164507	HORVU1Hr1G013780			1	37.6825
JHI-Hv50k-2016-18164	1H	37164706	HORVU1Hr1G013780			1	37.6825
SCRI_RS_187264	1H	37165144	HORVU1Hr1G013780			1	37.6825
JHI-Hv50k-2016-18180	1H	37166019	HORVU1Hr1G013780			1	37.6825
JHI-Hv50k-2016-18188	1H	37317897	HORVU1Hr1G013810			1	37.6825
JHI-Hv50k-2016-18189	1H	37318958	HORVU1Hr1G013810
JHI-Hv50k-2016-18206	1H	37376167	HORVU1Hr1G013820			1	37.6825
JHI-Hv50k-2016-18209	1H	37377299	HORVU1Hr1G013820			1	37.6825
JHI-Hv50k-2016-18211	1H	37377514	HORVU1Hr1G013820			1	37.6825
SCRI_RS_183171	1H	37378707	HORVU1Hr1G013820			1	37.6825
JHI-Hv50k-2016-18214	1H	37379517	HORVU1Hr1G013820			1	37.6825
JHI-Hv50k-2016-18221	1H	37604622	HORVU1Hr1G013880
JHI-Hv50k-2016-18239	1H	37693816	-	1	32.7591	1	37.6825
BOPA1_6382-396	1H	37694302	HORVU1Hr1G013900
JHI-Hv50k-2016-18243	1H	37696181	HORVU1Hr1G013900			1	37.6825
JHI-Hv50k-2016-18297	1H	37993462	-
SCRI_RS_141140	1H	38111916	HORVU1Hr1G013970			1	37.6825
JHI-Hv50k-2016-18338	1H	38537270	HORVU1Hr1G014010			1	37.6825
JHI-Hv50k-2016-18354	1H	38544637	HORVU1Hr1G014010			1	37.6825
JHI-Hv50k-2016-18360	1H	38547142	HORVU1Hr1G014010			1	37.6825
BOPA2_12_11266	1H	38549052	HORVU1Hr1G014010
JHI-Hv50k-2016-18373	1H	38710671	HORVU1Hr1G014030	1	32.7591	1	37.6825
JHI-Hv50k-2016-18380	1H	38768761	HORVU1Hr1G014040			1	37.6825
JHI-Hv50k-2016-18381	1H	38768908	HORVU1Hr1G014040			1	37.6825
JHI-Hv50k-2016-18382	1H	38769152	HORVU1Hr1G014040			1	37.6825
JHI-Hv50k-2016-18385	1H	38812600	HORVU1Hr1G014060			1	37.6825
JHI-Hv50k-2016-18386	1H	38812884	HORVU1Hr1G014060	1	32.7591	1	37.6825
JHI-Hv50k-2016-18400	1H	38823004	HORVU1Hr1G014080	1	32.7591	1	37.6825
JHI-Hv50k-2016-18401	1H	38823605	HORVU1Hr1G014080	1	32.7591	1	37.6825
JHI-Hv50k-2016-18410	1H	39018997	HORVU1Hr1G014120			1	37.6825
JHI-Hv50k-2016-18411	1H	39019115	HORVU1Hr1G014120			1	37.6825
JHI-Hv50k-2016-18413	1H	39019604	HORVU1Hr1G014120			1	37.6825
BOPA1_6720-641	1H	39019703	HORVU1Hr1G014120			1	37.6825
SCRI_RS_9480	1H	39310922	HORVU1Hr1G014160	1	33.0869
SCRI_RS_199179	1H	39312377	HORVU1Hr1G014160	1	33.0869
JHI-Hv50k-2016-18443	1H	39313011	HORVU1Hr1G014160			1	37.6825
JHI-Hv50k-2016-18448	1H	39313378	HORVU1Hr1G014160			1	37.6825
JHI-Hv50k-2016-18450	1H	39313577	HORVU1Hr1G014160			1	37.6825
JHI-Hv50k-2016-18451	1H	39313671	HORVU1Hr1G014160			1	37.6825
SCRI_RS_199178	1H	39314012	HORVU1Hr1G014160	1	33.0869	1	37.6825
JHI-Hv50k-2016-18456	1H	39314023	HORVU1Hr1G014160			1	37.6825
JHI-Hv50k-2016-18462	1H	39317153	HORVU1Hr1G014160			1	37.6825
JHI-Hv50k-2016-18464	1H	39317545	HORVU1Hr1G014160			1	37.6825
JHI-Hv50k-2016-18465	1H	39317854	HORVU1Hr1G014160			1	37.6825
JHI-Hv50k-2016-18467	1H	39318968	HORVU1Hr1G014160			1	37.6825
JHI-Hv50k-2016-18468	1H	39319088	HORVU1Hr1G014160			1	37.6825
JHI-Hv50k-2016-18480	1H	39589454	-
JHI-Hv50k-2016-18514	1H	39912543	HORVU1Hr1G014370	1	33.0869
SCRI_RS_132461	1H	39913293	HORVU1Hr1G014370	1	33.0869
BOPA2_12_30268	1H	40390268	HORVU1Hr1G014570
JHI-Hv50k-2016-18520	1H	40399645	HORVU1Hr1G014570
JHI-Hv50k-2016-18529	1H	41084800	HORVU1Hr1G014750	1	34.3819
JHI-Hv50k-2016-18530	1H	41086126	HORVU1Hr1G014750	1	34.3819
JHI-Hv50k-2016-18534	1H	41230539	HORVU1Hr1G014800			1	38.337
JHI-Hv50k-2016-18539	1H	41231407	HORVU1Hr1G014800
JHI-Hv50k-2016-18542	1H	41232633	HORVU1Hr1G014800			1	38.337
JHI-Hv50k-2016-18574	1H	41433228	-			1	38.337
JHI-Hv50k-2016-18575	1H	41433294	-
JHI-Hv50k-2016-18603	1H	41441151	HORVU1Hr1G014840
JHI-Hv50k-2016-18606	1H	41441321	HORVU1Hr1G014840			1	38.337
JHI-Hv50k-2016-18607	1H	41441531	HORVU1Hr1G014840			1	38.337
JHI-Hv50k-2016-18608	1H	41441679	HORVU1Hr1G014840			1	38.337
JHI-Hv50k-2016-18612	1H	41442448	HORVU1Hr1G014840			1	38.337
JHI-Hv50k-2016-18613	1H	41442533	HORVU1Hr1G014840			1	38.337
JHI-Hv50k-2016-18614	1H	41442639	HORVU1Hr1G014840			1	38.337
JHI-Hv50k-2016-18616	1H	41442784	HORVU1Hr1G014840
JHI-Hv50k-2016-18618	1H	41442892	HORVU1Hr1G014840
JHI-Hv50k-2016-18619	1H	41442914	HORVU1Hr1G014840
JHI-Hv50k-2016-18626	1H	41444312	HORVU1Hr1G014840
JHI-Hv50k-2016-18627	1H	41444376	HORVU1Hr1G014840
JHI-Hv50k-2016-18628	1H	41444452	HORVU1Hr1G014840			1	38.337
JHI-Hv50k-2016-18682	1H	41878193	HORVU1Hr1G015000			1	38.337
SCRI_RS_214559	1H	41878298	HORVU1Hr1G015000			1	38.337
JHI-Hv50k-2016-18696	1H	44387902	-
JHI-Hv50k-2016-18697	1H	44675882	HORVU1Hr1G015310
BOPA2_12_10314	1H	46538882	HORVU1Hr1G015590
JHI-Hv50k-2016-18699	1H	48585591	-
BOPA2_12_20641	1H	52769746	HORVU1Hr1G016490
BOPA1_ABC12199-1-1-25	1H	57232996	HORVU1Hr1G016980
JHI-Hv50k-2016-18712	1H	57517012	HORVU1Hr1G017050
JHI-Hv50k-2016-18720	1H	57889454	HORVU1Hr1G017120
JHI-Hv50k-2016-18721	1H	57889821	HORVU1Hr1G017120
JHI-Hv50k-2016-18725	1H	57890496	HORVU1Hr1G017120
JHI-Hv50k-2016-18726	1H	57890739	HORVU1Hr1G017120
JHI-Hv50k-2016-18729	1H	57890985	HORVU1Hr1G017120
BOPA2_12_10491	1H	57891012	HORVU1Hr1G017120
JHI-Hv50k-2016-18735	1H	57891586	HORVU1Hr1G017120
JHI-Hv50k-2016-18745	1H	57893063	HORVU1Hr1G017130
JHI-Hv50k-2016-18747	1H	57894042	HORVU1Hr1G017130
JHI-Hv50k-2016-18760	1H	57956532	HORVU1Hr1G017170
JHI-Hv50k-2016-18762	1H	57956635	HORVU1Hr1G017170
JHI-Hv50k-2016-18775	1H	58011647	-
JHI-Hv50k-2016-18776	1H	58011786	-
JHI-Hv50k-2016-18779	1H	58012053	-
JHI-Hv50k-2016-18780	1H	58012136	-
JHI-Hv50k-2016-18793	1H	58440851	HORVU1Hr1G017240
JHI-Hv50k-2016-18797	1H	58442087	HORVU1Hr1G017240
JHI-Hv50k-2016-18810	1H	58478660	HORVU1Hr1G017260
JHI-Hv50k-2016-18811	1H	58478719	HORVU1Hr1G017260
JHI-Hv50k-2016-18822	1H	58480269	HORVU1Hr1G017260
JHI-Hv50k-2016-18823	1H	58480329	HORVU1Hr1G017260
JHI-Hv50k-2016-18833	1H	58809393	HORVU1Hr1G017310
JHI-Hv50k-2016-18861	1H	58821221	-
JHI-Hv50k-2016-18868	1H	58821507	-
JHI-Hv50k-2016-18873	1H	58821771	HORVU1Hr1G017320
JHI-Hv50k-2016-18883	1H	58853237	HORVU1Hr1G017380
JHI-Hv50k-2016-18884	1H	58856475	HORVU1Hr1G017380
JHI-Hv50k-2016-18885	1H	58858031	-
JHI-Hv50k-2016-18889	1H	59216322	HORVU1Hr1G017410
JHI-Hv50k-2016-18940	1H	59279580	HORVU1Hr1G017450
JHI-Hv50k-2016-18950	1H	59284684	HORVU1Hr1G017460
JHI-Hv50k-2016-19014	1H	59788441	HORVU1Hr1G017570
BOPA1_2407-1771	1H	59789397	HORVU1Hr1G017570
JHI-Hv50k-2016-19015	1H	59789397	HORVU1Hr1G017570
JHI-Hv50k-2016-19026	1H	59795557	HORVU1Hr1G017580
BOPA1_2265-363	1H	61118929	HORVU1Hr1G017700
JHI-Hv50k-2016-19145	1H	61118929	HORVU1Hr1G017700
JHI-Hv50k-2016-19160	1H	61125784	HORVU1Hr1G017710
JHI-Hv50k-2016-19169	1H	61128916	HORVU1Hr1G017710
JHI-Hv50k-2016-19171	1H	61130487	HORVU1Hr1G017720
JHI-Hv50k-2016-19198	1H	61271665	HORVU1Hr1G017770
JHI-Hv50k-2016-19217	1H	61923247	HORVU1Hr1G017900	1	35.3598	1	39.3028
JHI-Hv50k-2016-19229	1H	62112110	-
JHI-Hv50k-2016-19255	1H	63229165	HORVU1Hr1G017960
JHI-Hv50k-2016-19261	1H	63950097	HORVU1Hr1G018030
JHI-Hv50k-2016-19267	1H	64113900	HORVU1Hr1G018060
BOPA1_3710-852	1H	64113901	HORVU1Hr1G018060
JHI-Hv50k-2016-19285	1H	65592487	HORVU1Hr1G018140
JHI-Hv50k-2016-19296	1H	66105865	HORVU1Hr1G018200
JHI-Hv50k-2016-19311	1H	66430641	HORVU1Hr1G018310
BOPA2_12_31467	1H	66850934	HORVU1Hr1G018330
JHI-Hv50k-2016-19334	1H	67288382	-	1	35.3598	1	39.3028
SCRI_RS_151764	1H	67297774	HORVU1Hr1G018380
JHI-Hv50k-2016-19345	1H	67299632	HORVU1Hr1G018380	1	35.3598	1	39.3028
JHI-Hv50k-2016-19380	1H	67692127	HORVU1Hr1G018420
JHI-Hv50k-2016-19396	1H	67753540	HORVU1Hr1G018450
JHI-Hv50k-2016-19398	1H	67897302	HORVU1Hr1G018480
JHI-Hv50k-2016-19406	1H	68366841	HORVU1Hr1G018540	1	35.3598	1	39.3028
JHI-Hv50k-2016-19421	1H	68582248	-
JHI-Hv50k-2016-19484	1H	69601249	HORVU1Hr1G018700
JHI-Hv50k-2016-19489	1H	69604346	HORVU1Hr1G018700
JHI-Hv50k-2016-19505	1H	69749686	HORVU1Hr1G018730
BOPA2_12_30683	1H	69960449	HORVU1Hr1G018740
JHI-Hv50k-2016-19512	1H	69968206	HORVU1Hr1G018750
JHI-Hv50k-2016-19518	1H	69971092	HORVU1Hr1G018750
JHI-Hv50k-2016-19521	1H	70055020	HORVU1Hr1G018780
JHI-Hv50k-2016-19531	1H	70068634	HORVU1Hr1G018790
JHI-Hv50k-2016-19660	1H	71671943	HORVU1Hr1G018960
JHI-Hv50k-2016-19669	1H	71853559	HORVU1Hr1G019000
JHI-Hv50k-2016-19675	1H	71978224	HORVU1Hr1G019010
JHI-Hv50k-2016-19699	1H	72169898	HORVU1Hr1G019070
JHI-Hv50k-2016-19711	1H	72458002	HORVU1Hr1G019320
JHI-Hv50k-2016-19718	1H	72528432	HORVU1Hr1G019330
JHI-Hv50k-2016-19725	1H	72628829	HORVU1Hr1G019340	1	35.3598	1	39.3028
JHI-Hv50k-2016-19743	1H	73145768	-	1	35.3598	1	39.3028
JHI-Hv50k-2016-19752	1H	73175339	HORVU1Hr1G019390
JHI-Hv50k-2016-19759	1H	73284004	HORVU1Hr1G019410
JHI-Hv50k-2016-19803	1H	73577113	-
JHI-Hv50k-2016-19826	1H	73743313	-	1	35.3598	1	39.3028
JHI-Hv50k-2016-19864	1H	73916517	-
JHI-Hv50k-2016-19887	1H	73929847	HORVU1Hr1G019580
JHI-Hv50k-2016-19899	1H	73930399	HORVU1Hr1G019580
JHI-Hv50k-2016-19938	1H	74219380	HORVU1Hr1G019600
SCRI_RS_188937	1H	74325991	HORVU1Hr1G019640
JHI-Hv50k-2016-19943	1H	74327370	HORVU1Hr1G019640
SCRI_RS_182631	1H	74327742	HORVU1Hr1G019640
JHI-Hv50k-2016-19959	1H	74333156	HORVU1Hr1G019650
JHI-Hv50k-2016-19966	1H	74337494	HORVU1Hr1G019650
BOPA1_8166-525	1H	76992307	HORVU1Hr1G020000
BOPA2_12_11301	1H	77984995	HORVU1Hr1G020140	1	36.3595	1	39.3028
SCRI_RS_160916	1H	78702678	HORVU1Hr1G020200
BOPA2_12_10235	1H	80265534	HORVU1Hr1G020390
JHI-Hv50k-2016-20069	1H	80267507	HORVU1Hr1G020390
JHI-Hv50k-2016-20076	1H	80292944	HORVU1Hr1G020400
SCRI_RS_85918	1H	80293001	HORVU1Hr1G020400
SCRI_RS_85917	1H	80293616	HORVU1Hr1G020400
JHI-Hv50k-2016-20099	1H	80475768	HORVU1Hr1G020420
BOPA1_5019-879	1H	81225718	HORVU1Hr1G020530
BOPA2_12_30796	1H	84338615	HORVU1Hr1G021120
JHI-Hv50k-2016-20261	1H	85090403	HORVU1Hr1G021190
JHI-Hv50k-2016-20270	1H	85357786	HORVU1Hr1G021230
JHI-Hv50k-2016-20293	1H	85514392	-
JHI-Hv50k-2016-20303	1H	86128922	HORVU1Hr1G021340
JHI-Hv50k-2016-20318	1H	86135831	HORVU1Hr1G021370
JHI-Hv50k-2016-20344	1H	86144812	HORVU1Hr1G021370
JHI-Hv50k-2016-20368	1H	86422732	HORVU1Hr1G021540
JHI-Hv50k-2016-20391	1H	87340796	HORVU1Hr1G021560
JHI-Hv50k-2016-20404	1H	87483280	HORVU1Hr1G021590
JHI-Hv50k-2016-20408	1H	87554699	HORVU1Hr1G021600
JHI-Hv50k-2016-20414	1H	87945707	-
JHI-Hv50k-2016-20419	1H	88009580	-
JHI-Hv50k-2016-20431	1H	88073555	HORVU1Hr1G021650	1	37.0179	1	39.3028
JHI-Hv50k-2016-20445	1H	88533470	-
JHI-Hv50k-2016-20454	1H	88881928	HORVU1Hr1G021720
BOPA1_ConsensusGBS0342-1	1H	88883076	HORVU1Hr1G021720
JHI-Hv50k-2016-20460	1H	88883099	HORVU1Hr1G021720
SCRI_RS_82327	1H	89130442	HORVU1Hr1G021780
JHI-Hv50k-2016-20488	1H	89139083	HORVU1Hr1G021810
JHI-Hv50k-2016-20498	1H	89368635	HORVU1Hr1G021840
JHI-Hv50k-2016-20512	1H	89605114	HORVU1Hr1G021890
JHI-Hv50k-2016-20517	1H	89787004	HORVU1Hr1G021900
JHI-Hv50k-2016-20532	1H	90011822	HORVU1Hr1G021930
JHI-Hv50k-2016-20549	1H	90983494	HORVU1Hr1G021990
JHI-Hv50k-2016-20551	1H	90997676	HORVU1Hr1G022000
JHI-Hv50k-2016-20569	1H	91601067	HORVU1Hr1G022020
JHI-Hv50k-2016-20577	1H	91841575	HORVU1Hr1G022060
JHI-Hv50k-2016-20585	1H	92415385	HORVU1Hr1G022100
BOPA1_3444-1044	1H	92433217	HORVU1Hr1G022130
JHI-Hv50k-2016-20590	1H	92433217	HORVU1Hr1G022130
JHI-Hv50k-2016-20599	1H	92652672	HORVU1Hr1G022140
JHI-Hv50k-2016-20607	1H	92754733	-
JHI-Hv50k-2016-20614	1H	92984418	-
JHI-Hv50k-2016-20629	1H	92995996	HORVU1Hr1G022190
JHI-Hv50k-2016-20636	1H	93549674	HORVU1Hr1G022250
JHI-Hv50k-2016-20648	1H	93762227	HORVU1Hr1G022290
JHI-Hv50k-2016-20654	1H	93773923	HORVU1Hr1G022300
SCRI_RS_17924	1H	94329073	HORVU1Hr1G022370
JHI-Hv50k-2016-20679	1H	94568338	HORVU1Hr1G022380
JHI-Hv50k-2016-20684	1H	95029459	HORVU1Hr1G022410
JHI-Hv50k-2016-20687	1H	95033365	-
JHI-Hv50k-2016-20692	1H	95056668	HORVU1Hr1G022430
JHI-Hv50k-2016-20708	1H	95758863	-
JHI-Hv50k-2016-20719	1H	96134095	HORVU1Hr1G022530
JHI-Hv50k-2016-20725	1H	96478890	HORVU1Hr1G022570
BOPA2_12_30438	1H	98026235	HORVU1Hr1G022750
SCRI_RS_139785	1H	98738231	HORVU1Hr1G022800
BOPA2_12_10159	1H	98741943	HORVU1Hr1G022810
JHI-Hv50k-2016-20742	1H	99302065	HORVU1Hr1G022880
JHI-Hv50k-2016-20746	1H	100493847	HORVU1Hr1G023060
SCRI_RS_149971	1H	103520348	HORVU1Hr1G023450	1	37.0179	1	39.3028
JHI-Hv50k-2016-20757	1H	105717498	HORVU1Hr1G023800
JHI-Hv50k-2016-20759	1H	106103630	HORVU1Hr1G023860
JHI-Hv50k-2016-20766	1H	107293686	HORVU1Hr1G024060
JHI-Hv50k-2016-20767	1H	108604410	-
BOPA2_12_30436	1H	109055279	HORVU1Hr1G024240	1	37.0179	1	39.3028
JHI-Hv50k-2016-20769	1H	111063165	HORVU1Hr1G024400
JHI-Hv50k-2016-20770	1H	111585922	HORVU1Hr1G024420
JHI-Hv50k-2016-20773	1H	114812950	HORVU1Hr1G024640
BOPA1_ABC07133-1-1-56	1H	114814613	HORVU1Hr1G024640
JHI-Hv50k-2016-20775	1H	116224231	HORVU1Hr1G024750
JHI-Hv50k-2016-20776	1H	116969254	HORVU1Hr1G024850
BOPA1_8613-278	1H	116969279	HORVU1Hr1G024850
JHI-Hv50k-2016-20781	1H	118632098	HORVU1Hr1G024990
JHI-Hv50k-2016-20784	1H	120373754	HORVU1Hr1G025150
JHI-Hv50k-2016-20787	1H	121995541	HORVU1Hr1G025340
JHI-Hv50k-2016-20789	1H	125859325	HORVU1Hr1G025600
JHI-Hv50k-2016-20796	1H	128158789	HORVU1Hr1G025890
JHI-Hv50k-2016-20799	1H	130041685	-
BOPA2_12_30762	1H	130506760	HORVU1Hr1G026130	1	37.0179	1	39.3028
JHI-Hv50k-2016-20804	1H	132848310	HORVU1Hr1G026440
JHI-Hv50k-2016-20813	1H	136790414	-
SCRI_RS_157259	1H	138933122	HORVU1Hr1G026840
JHI-Hv50k-2016-20816	1H	139421166	-
JHI-Hv50k-2016-20819	1H	139725596	HORVU1Hr1G027420
JHI-Hv50k-2016-20820	1H	140136460	-
JHI-Hv50k-2016-20825	1H	143351109	HORVU1Hr1G027690
JHI-Hv50k-2016-20828	1H	144210144	HORVU1Hr1G027810
JHI-Hv50k-2016-20838	1H	155337530	HORVU1Hr1G028450
JHI-Hv50k-2016-20839	1H	156948646	HORVU1Hr1G028660
SCRI_RS_82277	1H	157450138	-			1	8.37275
JHI-Hv50k-2016-20842	1H	159602202	HORVU1Hr1G028890
JHI-Hv50k-2016-20851	1H	166563195	HORVU1Hr1G029800
JHI-Hv50k-2016-20853	1H	167318266	HORVU1Hr1G029870
JHI-Hv50k-2016-20858	1H	170386012	HORVU1Hr1G030040
JHI-Hv50k-2016-20860	1H	171486083	HORVU1Hr1G030080
JHI-Hv50k-2016-20862	1H	172999000	HORVU1Hr1G030220
JHI-Hv50k-2016-20878	1H	176390541	-
SCRI_RS_182947	1H	178180879	-			2	11.2611
JHI-Hv50k-2016-20888	1H	180041415	HORVU1Hr1G030750
JHI-Hv50k-2016-20896	1H	184289148	HORVU1Hr1G031010
BOPA2_12_30498	1H	185736870	HORVU1Hr1G031230
JHI-Hv50k-2016-20902	1H	185899069	HORVU1Hr1G031250
JHI-Hv50k-2016-20908	1H	187645763	HORVU1Hr1G031370
JHI-Hv50k-2016-20928	1H	196310612	-
JHI-Hv50k-2016-20930	1H	196772144	HORVU1Hr1G031950
JHI-Hv50k-2016-20934	1H	198241151	HORVU1Hr1G032150
JHI-Hv50k-2016-20942	1H	199671561	-
JHI-Hv50k-2016-20944	1H	199969933	HORVU1Hr1G032510
SCRI_RS_200107	1H	200739172	-	7	100.811	7	68.1956
JHI-Hv50k-2016-20953	1H	205677355	HORVU1Hr1G032960
JHI-Hv50k-2016-20959	1H	207105549	-
JHI-Hv50k-2016-20967	1H	213203721	HORVU1Hr1G033390
JHI-Hv50k-2016-20976	1H	218706437	HORVU1Hr1G034090
JHI-Hv50k-2016-20985	1H	225016256	HORVU1Hr1G034760
JHI-Hv50k-2016-20987	1H	225704872	HORVU1Hr1G034790
JHI-Hv50k-2016-20991	1H	226441466	-
JHI-Hv50k-2016-20994	1H	228933932	-
SCRI_RS_173446	1H	232457784	HORVU1Hr1G035360
JHI-Hv50k-2016-21018	1H	239155791	HORVU1Hr1G035760
JHI-Hv50k-2016-21022	1H	241516420	HORVU1Hr1G036060
BOPA2_12_10506	1H	243566375	HORVU1Hr1G036330
JHI-Hv50k-2016-21026	1H	244585539	HORVU1Hr1G036420
JHI-Hv50k-2016-21036	1H	251209065	HORVU1Hr1G036990
JHI-Hv50k-2016-21042	1H	253530069	HORVU1Hr1G037270
JHI-Hv50k-2016-21053	1H	260238655	HORVU1Hr1G037800
BOPA1_ABC14148-1-1-177	1H	261773377	HORVU1Hr1G038060
JHI-Hv50k-2016-21063	1H	264589528	HORVU1Hr1G038280
JHI-Hv50k-2016-21067	1H	265822382	HORVU1Hr1G038370
JHI-Hv50k-2016-21076	1H	269227180	HORVU1Hr1G038700
JHI-Hv50k-2016-21079	1H	270047714	HORVU1Hr1G038780
JHI-Hv50k-2016-21080	1H	270049896	HORVU1Hr1G038780
JHI-Hv50k-2016-21081	1H	270052219	HORVU1Hr1G038810
JHI-Hv50k-2016-21084	1H	270238743	HORVU1Hr1G038820
JHI-Hv50k-2016-21086	1H	270477514	HORVU1Hr1G038850
JHI-Hv50k-2016-21094	1H	271135865	HORVU1Hr1G038880
JHI-Hv50k-2016-21104	1H	271627656	-
JHI-Hv50k-2016-21127	1H	272441672	HORVU1Hr1G039000
JHI-Hv50k-2016-21131	1H	272570689	HORVU1Hr1G039010
BOPA1_4511-1878	1H	272999970	HORVU1Hr1G039050	1	37.0179	1	39.3028
JHI-Hv50k-2016-21136	1H	273001013	HORVU1Hr1G039050
JHI-Hv50k-2016-21143	1H	273234679	HORVU1Hr1G039090
JHI-Hv50k-2016-21166	1H	273343057	HORVU1Hr1G039140	1	37.0179	1	39.3028
JHI-Hv50k-2016-21173	1H	273604153	HORVU1Hr1G039150
JHI-Hv50k-2016-21235	1H	275005249	HORVU1Hr1G039230
JHI-Hv50k-2016-21238	1H	275285213	HORVU1Hr1G039250	1	37.0179	1	39.3028
JHI-Hv50k-2016-21248	1H	275290885	HORVU1Hr1G039260
JHI-Hv50k-2016-21289	1H	275505382	HORVU1Hr1G039320
JHI-Hv50k-2016-21372	1H	276001628	-
JHI-Hv50k-2016-21380	1H	276270325	HORVU1Hr1G039370	1	37.0179	1	39.3028
JHI-Hv50k-2016-21386	1H	276732490	HORVU1Hr1G039400
JHI-Hv50k-2016-21391	1H	276736994	-			1	39.3028
JHI-Hv50k-2016-21397	1H	276762807	HORVU1Hr1G039450
JHI-Hv50k-2016-21445	1H	277708555	HORVU1Hr1G039500	1	37.0179	1	39.3028
JHI-Hv50k-2016-21464	1H	278251908	HORVU1Hr1G039540
JHI-Hv50k-2016-21472	1H	278256849	HORVU1Hr1G039540	1	37.0179	1	39.3028
JHI-Hv50k-2016-21478	1H	278554008	HORVU1Hr1G039600
JHI-Hv50k-2016-21508	1H	279388511	HORVU1Hr1G039700
JHI-Hv50k-2016-21519	1H	279478245	HORVU1Hr1G039720
JHI-Hv50k-2016-21546	1H	279568594	-
JHI-Hv50k-2016-21571	1H	280298677	HORVU1Hr1G039820
JHI-Hv50k-2016-21574	1H	280300335	HORVU1Hr1G039820
JHI-Hv50k-2016-21579	1H	280487355	HORVU1Hr1G039830
JHI-Hv50k-2016-21592	1H	281102063	HORVU1Hr1G039840	1	37.0179	1	39.3028
JHI-Hv50k-2016-21604	1H	281471656	HORVU1Hr1G039880
JHI-Hv50k-2016-21611	1H	281475311	HORVU1Hr1G039880	1	37.0179	1	39.3028
JHI-Hv50k-2016-21618	1H	281954526	HORVU1Hr1G039960
JHI-Hv50k-2016-21677	1H	282825885	HORVU1Hr1G040050	1	37.0179	1	39.3028
JHI-Hv50k-2016-21679	1H	282828910	HORVU1Hr1G040050	1	37.0179	1	39.3028
JHI-Hv50k-2016-21727	1H	283844840	HORVU1Hr1G040110	1	37.0179	1	39.3028
JHI-Hv50k-2016-21734	1H	284282310	HORVU1Hr1G040140
JHI-Hv50k-2016-21742	1H	284361978	HORVU1Hr1G040160	1	37.0179	1	39.3028
JHI-Hv50k-2016-21751	1H	284583451	HORVU1Hr1G040250	1	37.0179	1	39.3028
JHI-Hv50k-2016-21784	1H	285163986	HORVU1Hr1G040330
JHI-Hv50k-2016-21844	1H	285706331	HORVU1Hr1G040420	1	37.0179	1	39.3028
JHI-Hv50k-2016-21846	1H	285794956	HORVU1Hr1G040450	1	37.0179	1	39.3028
JHI-Hv50k-2016-21879	1H	286693993	HORVU1Hr1G040560
JHI-Hv50k-2016-21897	1H	287338371	HORVU1Hr1G040670
JHI-Hv50k-2016-21903	1H	287652833	HORVU1Hr1G040720	1	37.0179	1	39.3028
JHI-Hv50k-2016-21932	1H	288649291	HORVU1Hr1G040800	1	37.0179	1	39.3028
JHI-Hv50k-2016-21954	1H	289173659	HORVU1Hr1G040850
SCRI_RS_167505	1H	289307338	-
JHI-Hv50k-2016-21962	1H	289307533	-	1	37.0179
JHI-Hv50k-2016-21966	1H	289312267	HORVU1Hr1G040930
JHI-Hv50k-2016-21974	1H	289326855	HORVU1Hr1G040940
JHI-Hv50k-2016-21995	1H	289607859	HORVU1Hr1G040970
JHI-Hv50k-2016-22016	1H	290025799	HORVU1Hr1G040980
JHI-Hv50k-2016-22038	1H	290454684	HORVU1Hr1G041020
JHI-Hv50k-2016-22058	1H	290624056	HORVU1Hr1G041030
JHI-Hv50k-2016-22069	1H	291118336	HORVU1Hr1G041060	1	37.0179	1	39.3028
JHI-Hv50k-2016-22091	1H	291593430	HORVU1Hr1G041110	1	37.0179	1	39.3028
JHI-Hv50k-2016-22123	1H	293032906	HORVU1Hr1G041240
BOPA2_12_21408	1H	293656754	HORVU1Hr1G041250
JHI-Hv50k-2016-22138	1H	293657262	HORVU1Hr1G041250	1	37.0179	1	39.3028
JHI-Hv50k-2016-22145	1H	293856792	HORVU1Hr1G041280	1	37.0179	1	39.3028
JHI-Hv50k-2016-22168	1H	294476276	-
JHI-Hv50k-2016-22200	1H	295716580	HORVU1Hr1G041440	1	37.0179	1	39.3028
JHI-Hv50k-2016-22255	1H	296331993	-
JHI-Hv50k-2016-22269	1H	296548971	HORVU1Hr1G041520	1	37.0179	1	39.3028
JHI-Hv50k-2016-22293	1H	297243148	HORVU1Hr1G041630	1	37.0179
JHI-Hv50k-2016-22309	1H	297257999	HORVU1Hr1G041640	1	37.0179	1	39.3028
JHI-Hv50k-2016-22318	1H	297692232	HORVU1Hr1G041650	1	37.0179	1	39.3028
JHI-Hv50k-2016-22324	1H	297936968	HORVU1Hr1G041710	1	37.0179	1	39.3028
JHI-Hv50k-2016-22328	1H	297997004	HORVU1Hr1G041720
JHI-Hv50k-2016-22341	1H	298475345	HORVU1Hr1G041740	1	37.0179	1	39.6094
JHI-Hv50k-2016-22354	1H	298810166	HORVU1Hr1G041770	1	37.0179	1	39.6094
JHI-Hv50k-2016-22373	1H	299743936	HORVU1Hr1G041790
JHI-Hv50k-2016-22410	1H	299960891	HORVU1Hr1G041810	1	37.0179	1	39.6094
JHI-Hv50k-2016-22442	1H	300371704	HORVU1Hr1G041820	1	37.0179	1	39.6094
JHI-Hv50k-2016-22491	1H	301168350	HORVU1Hr1G041860
JHI-Hv50k-2016-22497	1H	301936297	HORVU1Hr1G041890	1	37.0179	1	39.6094
SCRI_RS_147210	1H	302091766	-
JHI-Hv50k-2016-22526	1H	302637080	HORVU1Hr1G041910
JHI-Hv50k-2016-22546	1H	302668720	HORVU1Hr1G041930	1	37.0179	1	39.6094
JHI-Hv50k-2016-22575	1H	303086870	HORVU1Hr1G041960	1	37.0179	1	39.6094
JHI-Hv50k-2016-22580	1H	303089688	HORVU1Hr1G041970	1	37.0179	1	39.6094
JHI-Hv50k-2016-22586	1H	303269357	-
JHI-Hv50k-2016-22594	1H	303286412	HORVU1Hr1G041990
JHI-Hv50k-2016-22596	1H	303512921	HORVU1Hr1G042020
JHI-Hv50k-2016-22609	1H	303519547	-
JHI-Hv50k-2016-22624	1H	303932255	HORVU1Hr1G042060
BOPA2_12_30306	1H	303945733	HORVU1Hr1G042060
JHI-Hv50k-2016-22690	1H	304459040	HORVU1Hr1G042140
JHI-Hv50k-2016-22726	1H	304751699	HORVU1Hr1G042220
JHI-Hv50k-2016-22744	1H	305343602	-	1	37.0179	1	39.6094
SCRI_RS_149726	1H	305524938	HORVU1Hr1G042280
JHI-Hv50k-2016-22760	1H	305558477	-
JHI-Hv50k-2016-22762	1H	305562036	HORVU1Hr1G042300
JHI-Hv50k-2016-22771	1H	305826200	HORVU1Hr1G042310
JHI-Hv50k-2016-22783	1H	305829101	-
JHI-Hv50k-2016-22816	1H	306253852	HORVU1Hr1G042350	1	37.0179	1	39.6094
JHI-Hv50k-2016-22829	1H	306449462	HORVU1Hr1G042360
JHI-Hv50k-2016-22836	1H	307757352	HORVU1Hr1G042440
JHI-Hv50k-2016-22850	1H	308291536	HORVU1Hr1G042490	1	37.0179	1	39.6094
JHI-Hv50k-2016-22858	1H	308778161	HORVU1Hr1G042520
JHI-Hv50k-2016-22859	1H	308933393	HORVU1Hr1G042550	1	37.0179	1	39.6094
JHI-Hv50k-2016-22869	1H	309276492	HORVU1Hr1G042560
JHI-Hv50k-2016-22875	1H	309588311	HORVU1Hr1G042650
JHI-Hv50k-2016-22885	1H	310024977	HORVU1Hr1G042710	1	37.0179	1	39.6094
JHI-Hv50k-2016-22887	1H	310029191	HORVU1Hr1G042780	1	37.0179	1	39.6094
JHI-Hv50k-2016-22894	1H	310522307	HORVU1Hr1G042810	1	37.0179	1	39.6094
JHI-Hv50k-2016-22898	1H	310526622	HORVU1Hr1G042810	1	37.0179	1	39.6094
JHI-Hv50k-2016-22924	1H	311005228	HORVU1Hr1G042900
JHI-Hv50k-2016-22927	1H	311101155	HORVU1Hr1G042920
JHI-Hv50k-2016-23010	1H	312894931	HORVU1Hr1G043090
JHI-Hv50k-2016-23021	1H	313061576	HORVU1Hr1G043110	1	37.0179	1	39.6094
JHI-Hv50k-2016-23022	1H	313062346	HORVU1Hr1G043110
SCRI_RS_193640	1H	313064950	HORVU1Hr1G043110
JHI-Hv50k-2016-23034	1H	313521350	HORVU1Hr1G043130
JHI-Hv50k-2016-23041	1H	313660842	HORVU1Hr1G043150
JHI-Hv50k-2016-23056	1H	313901321	-
JHI-Hv50k-2016-23064	1H	313902731	HORVU1Hr1G043190
SCRI_RS_141511	1H	314034291	HORVU1Hr1G043220
BOPA1_2851-848	1H	314308188	HORVU1Hr1G043250
JHI-Hv50k-2016-23106	1H	314308188	HORVU1Hr1G043250
JHI-Hv50k-2016-23109	1H	314310623	HORVU1Hr1G043270
JHI-Hv50k-2016-23159	1H	314692678	HORVU1Hr1G043280	1	37.0179	1	39.6094
JHI-Hv50k-2016-23189	1H	314716636	HORVU1Hr1G043280	1	37.0179	1	39.6094
BOPA2_12_30562	1H	315508280	HORVU1Hr1G043430	1	37.0179	1	39.6094
JHI-Hv50k-2016-23192	1H	315516276	HORVU1Hr1G043440
JHI-Hv50k-2016-23217	1H	316928974	HORVU1Hr1G043640
BOPA1_4163-1786	1H	317349136	HORVU1Hr1G043680	1	37.0179	1	39.6094
BOPA2_12_30043	1H	317349862	HORVU1Hr1G043680	1	37.0179	1	39.6094
JHI-Hv50k-2016-23233	1H	318092706	HORVU1Hr1G043730
BOPA2_12_10489	1H	320288071	HORVU1Hr1G043900
BOPA2_12_11036	1H	320494648	HORVU1Hr1G043910
JHI-Hv50k-2016-23273	1H	320495164	HORVU1Hr1G043910
JHI-Hv50k-2016-23277	1H	320554157	HORVU1Hr1G043940	1	37.3457	1	39.9072
BOPA2_12_10300	1H	321396626	HORVU1Hr1G044000	1	37.3457	1	39.9072
JHI-Hv50k-2016-23330	1H	321609883	HORVU1Hr1G044020
BOPA1_ABC11913-1-1-104	1H	322265019	HORVU1Hr1G044200	1	37.6735	1	39.9072
JHI-Hv50k-2016-23368	1H	322784445	HORVU1Hr1G044350	1	37.9978	1	39.9072
JHI-Hv50k-2016-23394	1H	323410717	HORVU1Hr1G044500	1	37.9978	1	39.9072
JHI-Hv50k-2016-23414	1H	324186031	HORVU1Hr1G044590
BOPA1_7090-1260	1H	324191509	HORVU1Hr1G044590	1	37.9978	1	39.9072
BOPA2_12_30404	1H	324791460	HORVU1Hr1G044680	1	37.9978	1	39.9072
BOPA1_1866-866	1H	324791460	HORVU1Hr1G044680	1	37.9978	1	39.9072
JHI-Hv50k-2016-23430	1H	324948251	HORVU1Hr1G044740	1	38.3188	1	39.9072
BOPA2_12_31381	1H	325808056	HORVU1Hr1G044810	1	38.3188	1	39.9072
JHI-Hv50k-2016-23486	1H	325816362	HORVU1Hr1G044820	1	38.3188	1	39.9072
JHI-Hv50k-2016-23499	1H	326066637	HORVU1Hr1G044890	1	38.3188	1	39.9072
JHI-Hv50k-2016-23511	1H	326086492	HORVU1Hr1G044930
JHI-Hv50k-2016-23568	1H	327043037	HORVU1Hr1G045060
JHI-Hv50k-2016-23570	1H	327044430	HORVU1Hr1G045060
JHI-Hv50k-2016-23586	1H	327283081	HORVU1Hr1G045070
JHI-Hv50k-2016-23594	1H	327496625	HORVU1Hr1G045080
JHI-Hv50k-2016-23595	1H	327496718	HORVU1Hr1G045080	1	38.3188	1	40.5033
JHI-Hv50k-2016-23613	1H	327777514	HORVU1Hr1G045100	1	38.3188	1	40.5033
JHI-Hv50k-2016-23624	1H	327974195	-	1	38.3188	1	40.5033
JHI-Hv50k-2016-23640	1H	327983762	HORVU1Hr1G045130
JHI-Hv50k-2016-23647	1H	328113426	HORVU1Hr1G045160	1	38.3188	1	40.5033
JHI-Hv50k-2016-23652	1H	328120279	-
JHI-Hv50k-2016-23670	1H	328346204	HORVU1Hr1G045190
JHI-Hv50k-2016-23694	1H	328627716	HORVU1Hr1G045220
SCRI_RS_124377	1H	328628301	HORVU1Hr1G045220
JHI-Hv50k-2016-23706	1H	328729616	HORVU1Hr1G045230
JHI-Hv50k-2016-23721	1H	329278029	HORVU1Hr1G045280
JHI-Hv50k-2016-23727	1H	329356856	HORVU1Hr1G045310
BOPA1_4020-643	1H	329700337	HORVU1Hr1G045360
JHI-Hv50k-2016-23754	1H	329700337	HORVU1Hr1G045360
JHI-Hv50k-2016-23818	1H	330477683	HORVU1Hr1G045480
SCRI_RS_143927	1H	330477683	HORVU1Hr1G045480
JHI-Hv50k-2016-23829	1H	330767138	HORVU1Hr1G045520
SCRI_RS_189586	1H	330769878	HORVU1Hr1G045520
JHI-Hv50k-2016-23852	1H	331180310	HORVU1Hr1G045590	1	38.3188
BOPA2_12_31208	1H	331415858	HORVU1Hr1G045610
JHI-Hv50k-2016-23940	1H	332108294	HORVU1Hr1G045670
JHI-Hv50k-2016-23949	1H	332416599	HORVU1Hr1G045690	1	38.3188	1	40.5033
JHI-Hv50k-2016-23975	1H	332747780	HORVU1Hr1G045720
SCRI_RS_138691	1H	333135439	HORVU1Hr1G045760	1	38.3188
JHI-Hv50k-2016-23993	1H	333136306	HORVU1Hr1G045760
JHI-Hv50k-2016-24013	1H	333510205	HORVU1Hr1G045790
SCRI_RS_186830	1H	334925157	HORVU1Hr1G045960
JHI-Hv50k-2016-24153	1H	335310442	HORVU1Hr1G045980
JHI-Hv50k-2016-24165	1H	336063257	HORVU1Hr1G046020
JHI-Hv50k-2016-24249	1H	336703650	HORVU1Hr1G046090
JHI-Hv50k-2016-24315	1H	337069060	HORVU1Hr1G046100
SCRI_RS_213103	1H	339655578	HORVU1Hr1G046270
JHI-Hv50k-2016-24407	1H	339656812	HORVU1Hr1G046270
JHI-Hv50k-2016-24426	1H	340018194	HORVU1Hr1G046320	1	38.3188	1	40.5033
JHI-Hv50k-2016-24433	1H	340265805	HORVU1Hr1G046360
JHI-Hv50k-2016-24484	1H	340908307	HORVU1Hr1G046440	1	38.3188	1	40.5033
JHI-Hv50k-2016-24486	1H	340908592	HORVU1Hr1G046440	1	38.3188	1	40.5033
JHI-Hv50k-2016-24508	1H	341654684	HORVU1Hr1G046550	1	38.3188	1	40.5033
JHI-Hv50k-2016-24530	1H	341753208	HORVU1Hr1G046570	1	38.3188	1	40.5033
JHI-Hv50k-2016-24536	1H	341757302	HORVU1Hr1G046620	1	38.3188	1	40.5033
JHI-Hv50k-2016-24542	1H	341760540	HORVU1Hr1G046620	1	38.3188	1	40.5033
JHI-Hv50k-2016-24582	1H	341983438	HORVU1Hr1G046640	1	38.3188	1	40.5033
JHI-Hv50k-2016-24596	1H	342226296	HORVU1Hr1G046670
JHI-Hv50k-2016-24600	1H	342231621	-
JHI-Hv50k-2016-24624	1H	342693739	HORVU1Hr1G046690
JHI-Hv50k-2016-24633	1H	342779358	HORVU1Hr1G046710
JHI-Hv50k-2016-24648	1H	343034731	HORVU1Hr1G046740
BOPA1_2651-1774	1H	343529638	-
JHI-Hv50k-2016-24730	1H	344587816	HORVU1Hr1G046870
JHI-Hv50k-2016-24745	1H	344748018	HORVU1Hr1G046900
SCRI_RS_155439	1H	345351439	HORVU1Hr1G046940
JHI-Hv50k-2016-24762	1H	345355146	HORVU1Hr1G046940
JHI-Hv50k-2016-24838	1H	346193098	HORVU1Hr1G046990
JHI-Hv50k-2016-24851	1H	346194671	HORVU1Hr1G046990
SCRI_RS_132604	1H	346194722	HORVU1Hr1G046990
SCRI_RS_7197	1H	346196655	HORVU1Hr1G047000
JHI-Hv50k-2016-24899	1H	346440908	HORVU1Hr1G047010	1	38.6398
JHI-Hv50k-2016-24903	1H	346845102	-
JHI-Hv50k-2016-24921	1H	346940883	HORVU1Hr1G047030
JHI-Hv50k-2016-24939	1H	347014824	HORVU1Hr1G047060
JHI-Hv50k-2016-24990	1H	347039260	HORVU1Hr1G047080	1	38.6398
JHI-Hv50k-2016-25001	1H	347098457	HORVU1Hr1G047090
SCRI_RS_236235	1H	347387168	HORVU1Hr1G047100
JHI-Hv50k-2016-25043	1H	347387294	HORVU1Hr1G047100
JHI-Hv50k-2016-25062	1H	347773308	HORVU1Hr1G047110
SCRI_RS_151874	1H	347774796	HORVU1Hr1G047110	1	39.2681
JHI-Hv50k-2016-25138	1H	348204149	HORVU1Hr1G047180
JHI-Hv50k-2016-25140	1H	348204329	HORVU1Hr1G047180	1	39.5784
BOPA2_12_10938	1H	348204358	HORVU1Hr1G047180
BOPA2_12_30592	1H	348209587	HORVU1Hr1G047180	1	39.2681
SCRI_RS_230133	1H	348551757	HORVU1Hr1G047220
JHI-Hv50k-2016-25237	1H	348552030	HORVU1Hr1G047220
SCRI_RS_216058	1H	349283949	HORVU1Hr1G047290
JHI-Hv50k-2016-25298	1H	349284550	HORVU1Hr1G047290
BOPA1_ConsensusGBS0371-2	1H	349489471	HORVU1Hr1G047300	1	39.5784
JHI-Hv50k-2016-25364	1H	349784255	HORVU1Hr1G047350	1	39.5784
JHI-Hv50k-2016-25378	1H	349907412	-	1	39.5784
JHI-Hv50k-2016-25399	1H	350124963	HORVU1Hr1G047380	1	39.5784
BOPA2_12_11209	1H	350423508	HORVU1Hr1G047390
JHI-Hv50k-2016-25431	1H	350495372	HORVU1Hr1G047400	1	39.5784
JHI-Hv50k-2016-25432	1H	350497235	HORVU1Hr1G047400
JHI-Hv50k-2016-25445	1H	350897414	-
JHI-Hv50k-2016-25561	1H	351780525	HORVU1Hr1G047550
JHI-Hv50k-2016-25580	1H	351861144	HORVU1Hr1G047580
SCRI_RS_141598	1H	351864573	HORVU1Hr1G047580	1	39.5784
BOPA2_12_31272	1H	351866364	HORVU1Hr1G047610	1	39.5784
JHI-Hv50k-2016-25600	1H	351867586	HORVU1Hr1G047610	1	39.5784
JHI-Hv50k-2016-25670	1H	352305759	HORVU1Hr1G047680
BOPA1_8717-244	1H	352305952	HORVU1Hr1G047680	1	39.5784
JHI-Hv50k-2016-25683	1H	352309141	HORVU1Hr1G047680
SCRI_RS_7813	1H	352312916	HORVU1Hr1G047690
SCRI_RS_171543	1H	352318729	HORVU1Hr1G047690	1	39.5784
JHI-Hv50k-2016-25723	1H	352321942	HORVU1Hr1G047690
JHI-Hv50k-2016-25728	1H	352325870	HORVU1Hr1G047710	1	39.5784
JHI-Hv50k-2016-25731	1H	352406056	HORVU1Hr1G047720	1	39.5784
JHI-Hv50k-2016-25738	1H	352861381	HORVU1Hr1G047730
SCRI_RS_134850	1H	352865132	HORVU1Hr1G047730
JHI-Hv50k-2016-25743	1H	352865148	HORVU1Hr1G047730
JHI-Hv50k-2016-25880	1H	353958995	HORVU1Hr1G047820
JHI-Hv50k-2016-25970	1H	355284368	HORVU1Hr1G047980
BOPA1_8224-561	1H	355284988	HORVU1Hr1G047980
BOPA1_1294-473	1H	355336584	HORVU1Hr1G047990
JHI-Hv50k-2016-26014	1H	355339813	HORVU1Hr1G048000
SCRI_RS_172170	1H	355819739	HORVU1Hr1G048230	1	39.8856
JHI-Hv50k-2016-26048	1H	355820267	HORVU1Hr1G048230
JHI-Hv50k-2016-26073	1H	355829369	HORVU1Hr1G048260
JHI-Hv50k-2016-26080	1H	355877867	HORVU1Hr1G048280
SCRI_RS_189248	1H	355878453	HORVU1Hr1G048280	1	39.8856
JHI-Hv50k-2016-26103	1H	356632379	-	1	39.8856
BOPA2_12_31134	1H	357285032	HORVU1Hr1G048360	1	39.8856
JHI-Hv50k-2016-26139	1H	357285455	HORVU1Hr1G048360	1	39.8856
SCRI_RS_122889	1H	357906648	HORVU1Hr1G048390
JHI-Hv50k-2016-26201	1H	357907864	HORVU1Hr1G048390
SCRI_RS_189898	1H	358149096	HORVU1Hr1G048400
JHI-Hv50k-2016-26213	1H	358150983	HORVU1Hr1G048400
SCRI_RS_163127	1H	358151636	HORVU1Hr1G048400	1	39.8856
SCRI_RS_189920	1H	358151994	HORVU1Hr1G048400
JHI-Hv50k-2016-26222	1H	358161772	HORVU1Hr1G048410	1	39.8856
JHI-Hv50k-2016-26255	1H	358492866	HORVU1Hr1G048430
SCRI_RS_219043	1H	358992876	HORVU1Hr1G048450
JHI-Hv50k-2016-26297	1H	359524948	HORVU1Hr1G048480	1	39.8856
JHI-Hv50k-2016-26322	1H	359805740	HORVU1Hr1G048500
JHI-Hv50k-2016-26334	1H	360030032	HORVU1Hr1G048550
SCRI_RS_116685	1H	360030236	HORVU1Hr1G048550	1	40.1928
SCRI_RS_160466	1H	360035915	HORVU1Hr1G048580
JHI-Hv50k-2016-26344	1H	360036306	HORVU1Hr1G048580	1	40.1928
JHI-Hv50k-2016-26359	1H	360659487	HORVU1Hr1G048610
SCRI_RS_158003	1H	360661211	HORVU1Hr1G048610	1	40.1928
JHI-Hv50k-2016-26363	1H	360661360	HORVU1Hr1G048610
SCRI_RS_229932	1H	360883330	HORVU1Hr1G048630
JHI-Hv50k-2016-26365	1H	360883874	HORVU1Hr1G048630	1	40.1928
JHI-Hv50k-2016-26369	1H	361185458	HORVU1Hr1G048670
BOPA2_12_11169	1H	361246413	HORVU1Hr1G048690	1	40.1928
JHI-Hv50k-2016-26397	1H	361360933	HORVU1Hr1G048700
JHI-Hv50k-2016-26439	1H	361588321	HORVU1Hr1G048720	1	40.1928
JHI-Hv50k-2016-26496	1H	361650840	HORVU1Hr1G048760
JHI-Hv50k-2016-26511	1H	361779277	HORVU1Hr1G048790	1	40.1928
JHI-Hv50k-2016-26530	1H	362142677	HORVU1Hr1G048830	1	40.1928
BOPA1_5798-867	1H	362148631	HORVU1Hr1G048840	1	40.1928
JHI-Hv50k-2016-26556	1H	362150971	HORVU1Hr1G048840	1	40.1928
SCRI_RS_170542	1H	362152033	HORVU1Hr1G048840	1	40.1928
SCRI_RS_125407	1H	362736048	HORVU1Hr1G048860
JHI-Hv50k-2016-26630	1H	363216038	HORVU1Hr1G048900	1	40.1928
JHI-Hv50k-2016-26645	1H	364133458	HORVU1Hr1G049050
BOPA1_4793-777	1H	364313609	HORVU1Hr1G049070
JHI-Hv50k-2016-26666	1H	364378594	-
JHI-Hv50k-2016-26669	1H	364406663	HORVU1Hr1G049110
JHI-Hv50k-2016-26678	1H	364493265	HORVU1Hr1G049140
BOPA1_5297-796	1H	365007316	HORVU1Hr1G049260	1	40.1928	1	41.7642
JHI-Hv50k-2016-26700	1H	365008338	HORVU1Hr1G049260	1	40.1928	1	41.7642
JHI-Hv50k-2016-26705	1H	365116757	-	1	40.5	1	41.7642
JHI-Hv50k-2016-26709	1H	365414482	HORVU1Hr1G049320
JHI-Hv50k-2016-26750	1H	365875464	HORVU1Hr1G049420
SCRI_RS_153434	1H	366453213	HORVU1Hr1G049460	1	40.5	1	41.7642
JHI-Hv50k-2016-26782	1H	366453313	HORVU1Hr1G049460	1	40.5	1	41.7642
JHI-Hv50k-2016-26797	1H	366507842	HORVU1Hr1G049480	1	40.5	1	41.7642
JHI-Hv50k-2016-26799	1H	366512287	HORVU1Hr1G049490	1	40.5	1	41.7642
JHI-Hv50k-2016-26803	1H	366830200	HORVU1Hr1G049500	1	40.5	1	41.7642
SCRI_RS_152642	1H	366832062	HORVU1Hr1G049500	1	40.5	1	41.7642
JHI-Hv50k-2016-26822	1H	367057527	HORVU1Hr1G049520	1	40.5	1	41.7642
JHI-Hv50k-2016-26824	1H	367344313	HORVU1Hr1G049550	1	40.5	1	41.7642
SCRI_RS_221609	1H	367456204	HORVU1Hr1G049590	1	40.5	1	41.7642
JHI-Hv50k-2016-26859	1H	367457106	HORVU1Hr1G049590	1	40.5	1	41.7642
JHI-Hv50k-2016-26878	1H	368399789	HORVU1Hr1G049740	1	40.5	1	41.7642
JHI-Hv50k-2016-26883	1H	368541898	HORVU1Hr1G049770	1	40.5	1	41.7642
JHI-Hv50k-2016-26888	1H	368820624	HORVU1Hr1G049810	1	40.5	1	41.7642
JHI-Hv50k-2016-26890	1H	368821868	HORVU1Hr1G049810	1	40.5	1	41.7642
BOPA2_12_30350	1H	368821886	HORVU1Hr1G049810	1	40.5	1	41.7642
JHI-Hv50k-2016-26905	1H	369094492	HORVU1Hr1G049860
JHI-Hv50k-2016-26918	1H	369364947	HORVU1Hr1G049900
JHI-Hv50k-2016-26930	1H	370100006	HORVU1Hr1G049940
JHI-Hv50k-2016-26939	1H	370565379	HORVU1Hr1G049960
BOPA2_12_30522	1H	370569348	HORVU1Hr1G049960
JHI-Hv50k-2016-26957	1H	370588036	HORVU1Hr1G049980
JHI-Hv50k-2016-26964	1H	371326386	HORVU1Hr1G050030
JHI-Hv50k-2016-26966	1H	371367089	HORVU1Hr1G050050
JHI-Hv50k-2016-26982	1H	371702260	HORVU1Hr1G050110
JHI-Hv50k-2016-26989	1H	372290326	HORVU1Hr1G050130
JHI-Hv50k-2016-27002	1H	372664480	HORVU1Hr1G050220
JHI-Hv50k-2016-27008	1H	372852358	HORVU1Hr1G050290
JHI-Hv50k-2016-27013	1H	372959241	HORVU1Hr1G050340
JHI-Hv50k-2016-27021	1H	372998591	HORVU1Hr1G050380
JHI-Hv50k-2016-27040	1H	373428632	HORVU1Hr1G050450
JHI-Hv50k-2016-27050	1H	373728897	HORVU1Hr1G050480
BOPA2_12_11107	1H	374506358	HORVU1Hr1G050520
JHI-Hv50k-2016-27089	1H	374659168	-
BOPA2_12_30110	1H	374864764	HORVU1Hr1G050560
BOPA2_12_30694	1H	375075126	HORVU1Hr1G050580
JHI-Hv50k-2016-27127	1H	375075338	HORVU1Hr1G050580
JHI-Hv50k-2016-27177	1H	375283364	-
JHI-Hv50k-2016-27205	1H	375618710	HORVU1Hr1G050620
JHI-Hv50k-2016-27240	1H	375901064	HORVU1Hr1G050640
BOPA1_4716-1205	1H	375902959	HORVU1Hr1G050640
JHI-Hv50k-2016-27275	1H	375912124	HORVU1Hr1G050650
JHI-Hv50k-2016-27365	1H	376377076	HORVU1Hr1G050740
JHI-Hv50k-2016-27416	1H	376489272	-
BOPA1_3689-1101	1H	376489578	HORVU1Hr1G050780
JHI-Hv50k-2016-27468	1H	376871075	HORVU1Hr1G050810
JHI-Hv50k-2016-27479	1H	377076302	HORVU1Hr1G050820
JHI-Hv50k-2016-27498	1H	377084282	HORVU1Hr1G050840
JHI-Hv50k-2016-27514	1H	377360460	HORVU1Hr1G050900
SCRI_RS_118168	1H	377585383	HORVU1Hr1G050920
JHI-Hv50k-2016-27562	1H	378191835	HORVU1Hr1G050960
JHI-Hv50k-2016-27563	1H	378193007	HORVU1Hr1G050960
JHI-Hv50k-2016-27566	1H	378441681	HORVU1Hr1G051010
JHI-Hv50k-2016-27571	1H	378884446	HORVU1Hr1G051050
BOPA1_7284-710	1H	379465886	HORVU1Hr1G051150
JHI-Hv50k-2016-27619	1H	379469461	HORVU1Hr1G051150
JHI-Hv50k-2016-27637	1H	379594614	HORVU1Hr1G051190
JHI-Hv50k-2016-27651	1H	379648261	HORVU1Hr1G051200
BOPA1_ABC13652-1-2-156	1H	379650858	HORVU1Hr1G051200
JHI-Hv50k-2016-27680	1H	380089071	HORVU1Hr1G051220
[truncated: 42,043 more rows]
